# Supplementary material for: N-(2,4-Dichloro­phen­yl)-4-methyl­benzene­sulfonamide
Source: Acta Crystallogr Sect E Struct Rep Online. 2011 Aug 6;67(Pt 9):o2252. doi: 10.1107/S1600536811030819 (PMC3200977; doi:10.1107/S1600536811030819)
Supplement: Supplementary file 2 [file e-67-o2252-Isup2.hkl]

# 
# h,k,l, Fc-squared, Fo-squared, sigma(Fo-squared) and status flag 
# 
data_I
_shelx_title ' S34 P21/C' 
_shelx_refln_list_code          4 
_shelx_F_calc_maximum      174.47 
_exptl_crystal_F_000       648.00 
_reflns_d_resolution_high  0.8001 
 
loop_ 
 _symmetry_equiv_pos_as_xyz 
 'x, y, z' 
 '-x, y+1/2, -z+1/2' 
 '-x, -y, -z' 
 'x, -y-1/2, z-1/2' 
 
_cell_length_a    11.3850 
_cell_length_b    11.9590 
_cell_length_c    11.4280 
_cell_angle_alpha  90.000 
_cell_angle_beta  112.870 
_cell_angle_gamma  90.000 
 
_shelx_F_squared_multiplier     1.000 
 
loop_ 
 _refln_index_h 
 _refln_index_k 
 _refln_index_l 
 _refln_F_squared_calc 
 _refln_F_squared_meas 
 _refln_F_squared_sigma 
 _refln_observed_status 
   2   0   0     7296.67     7745.62     14.61 o 
   3   0   0     9776.18    10164.05     19.89 o 
   4   0   0      280.11      300.29      3.44 o 
   5   0   0      137.10      102.49      3.13 o 
   6   0   0      368.34      353.64      3.50 o 
   7   0   0      204.88      220.60      5.05 o 
   8   0   0      108.54      113.55      4.41 o 
   9   0   0       10.34       12.88      3.38 o 
  10   0   0        0.03       -2.89      3.99 o 
  11   0   0      343.63      335.79      8.40 o 
  12   0   0       24.00       26.60      5.38 o 
  13   0   0      158.08      166.93      8.13 o 
   2   1   0     2964.55     3402.59     72.60 o 
   3   1   0     5222.53     5860.10     11.15 o 
   4   1   0     2533.95     2639.83      6.11 o 
   5   1   0      924.75     1024.42     10.87 o 
   6   1   0       82.25       70.97      2.06 o 
   7   1   0       73.62       78.97      3.77 o 
   8   1   0       29.16       34.36      2.43 o 
   9   1   0      150.77      158.67      5.60 o 
  10   1   0      150.39      153.64      4.32 o 
  11   1   0       14.90       14.55      3.51 o 
  12   1   0        0.13        1.74      3.55 o 
  13   1   0       60.75       62.93      4.70 o 
   0   2   0    12619.16    11590.52     22.04 o 
   1   2   0     7554.14     7293.14     48.74 o 
   2   2   0    17674.93    17273.95    109.77 o 
   3   2   0     7098.40     7600.70     25.64 o 
   4   2   0      373.71      422.41      5.03 o 
   5   2   0       89.86       82.02      2.04 o 
   6   2   0       40.34       41.16      1.99 o 
   7   2   0      238.02      262.90      3.80 o 
   8   2   0       57.43       55.78      4.06 o 
   9   2   0        8.17       11.18      3.98 o 
  10   2   0      444.55      481.01     18.23 o 
  11   2   0      106.72       99.71      4.45 o 
  12   2   0        0.09       -2.48      3.38 o 
   1   3   0     2314.73     2253.64     14.20 o 
   2   3   0     4655.83     4713.40     35.96 o 
   3   3   0     1462.65     1604.79      8.87 o 
   4   3   0     1100.42     1224.67      6.70 o 
   5   3   0       20.25       14.52      1.10 o 
   6   3   0      556.15      581.11      5.95 o 
   7   3   0     1482.80     1616.72     14.85 o 
   8   3   0        3.82        4.69      3.32 o 
   9   3   0      433.22      443.51      8.43 o 
  10   3   0       28.66       59.81      5.09 o 
  11   3   0        9.25        4.12      3.03 o 
  12   3   0       70.67       80.53      4.27 o 
   0   4   0       46.55       52.18      3.80 o 
   1   4   0       33.32       29.91      0.99 o 
   2   4   0       19.95       18.07      0.88 o 
   3   4   0      318.32      333.04      2.74 o 
   4   4   0       28.68       15.82      1.10 o 
   5   4   0      166.30      190.94      2.59 o 
   6   4   0      301.62      338.26      4.30 o 
   7   4   0      260.59      283.19      3.56 o 
   8   4   0       54.34       65.34      3.02 o 
   9   4   0      125.47      133.57      7.25 o 
  10   4   0        0.70       -0.81      3.83 o 
  11   4   0       24.55       29.14      4.92 o 
  12   4   0        0.00       -2.50      3.24 o 
   1   5   0      292.74      347.27      8.49 o 
   2   5   0     3005.00     3118.10     18.70 o 
   3   5   0      859.76      860.48     14.83 o 
   4   5   0       60.91       65.63      1.89 o 
   5   5   0      291.59      297.68      4.96 o 
   6   5   0      231.37      229.13      4.28 o 
   7   5   0      485.52      503.59      5.56 o 
   8   5   0        5.88        4.84      2.62 o 
   9   5   0      218.08      211.25      6.95 o 
  10   5   0        3.36        8.96      3.79 o 
  11   5   0       15.32       12.57      4.25 o 
  12   5   0       21.27       21.13      5.42 o 
   0   6   0        9.65       11.48      1.55 o 
   1   6   0       69.34       76.80      1.85 o 
   2   6   0      322.91      312.82      3.04 o 
   3   6   0      898.05      887.38      6.57 o 
   4   6   0     3049.07     3081.12     22.97 o 
   5   6   0       13.48       10.60      2.11 o 
   6   6   0      294.53      327.80      9.20 o 
   7   6   0        6.28        6.59      2.02 o 
   8   6   0       89.55       86.57      5.26 o 
   9   6   0        6.07        6.32      3.94 o 
  10   6   0      120.81      107.12      5.91 o 
  11   6   0       85.31       91.75      6.41 o 
  12   6   0        0.00       -2.42      4.49 o 
   1   7   0       32.19       29.72      0.99 o 
   2   7   0       41.78       39.64      1.62 o 
   3   7   0       25.71       28.79      1.75 o 
   4   7   0       15.58       19.21      2.82 o 
   5   7   0      124.19      124.49      7.80 o 
   6   7   0      392.35      407.28      9.87 o 
   7   7   0      271.76      285.45      5.03 o 
   8   7   0       88.48       89.25      5.64 o 
   9   7   0       17.60       12.29      4.22 o 
  10   7   0       13.31        7.75      4.39 o 
  11   7   0        0.13        0.45      5.20 o 
   0   8   0     1748.29     1711.96     13.49 o 
   1   8   0      831.91      811.93      4.73 o 
   2   8   0      433.95      416.45      4.03 o 
   3   8   0       52.59       44.48      2.02 o 
   4   8   0       23.41       38.24      8.43 o 
   5   8   0       34.74       38.65      7.16 o 
   6   8   0       76.83       81.85      5.25 o 
   7   8   0       67.39       55.57      4.63 o 
   8   8   0      143.98      166.28      6.76 o 
   9   8   0       52.10       60.47      5.42 o 
  10   8   0        3.00        0.90      5.19 o 
  11   8   0       23.24       31.26      5.14 o 
   1   9   0        0.14        0.65      1.25 o 
   2   9   0       39.67       37.90      1.72 o 
   3   9   0     1064.35     1053.29      9.88 o 
   4   9   0     1370.24     1361.67     24.44 o 
   5   9   0       86.00       94.70      3.35 o 
   6   9   0        1.03        5.96      3.97 o 
   7   9   0       18.47       12.03      4.01 o 
   8   9   0        3.88        4.75      4.91 o 
   9   9   0       74.70       79.28      6.45 o 
  10   9   0        9.20        9.55      5.73 o 
   0  10   0      213.30      213.70      5.85 o 
   1  10   0      474.04      456.10      5.96 o 
   2  10   0      112.63      104.72      5.08 o 
   3  10   0       21.31       18.27      2.69 o 
   4  10   0       47.75       36.34      4.26 o 
   5  10   0       20.04       16.71      4.27 o 
   6  10   0       10.23        3.62      4.00 o 
   7  10   0       29.79       24.98      5.06 o 
   8  10   0        0.56       -0.23      4.82 o 
   9  10   0        1.29       -1.97      5.24 o 
   1  11   0      263.21      270.32      7.16 o 
   2  11   0       45.32       48.46      3.31 o 
   3  11   0      161.94      156.30      4.74 o 
   4  11   0        1.50       -0.82      3.60 o 
   5  11   0       87.43       88.62      5.75 o 
   6  11   0      211.94      202.74      7.43 o 
   7  11   0      106.05      127.34      6.79 o 
   8  11   0       21.73       24.69      6.01 o 
   0  12   0       63.42       64.86      4.79 o 
   1  12   0        9.40       11.37      4.49 o 
   2  12   0       14.03       14.79      2.91 o 
   3  12   0      144.57      155.28      9.24 o 
   4  12   0        5.90        4.34      4.48 o 
   5  12   0       34.61       29.91      5.21 o 
   6  12   0       18.08       15.12      4.25 o 
   7  12   0       15.03       16.44      4.78 o 
   1  13   0        3.81        1.89      2.76 o 
   2  13   0        1.15        1.13      4.22 o 
   3  13   0        8.96       13.88      3.16 o 
   4  13   0       91.99       93.51      6.09 o 
   5  13   0        0.48        1.24      4.22 o 
   6  13   0       21.18        7.40      4.47 o 
   0  14   0        2.16        3.35      4.31 o 
   1  14   0        4.19        3.71      3.45 o 
   2  14   0       71.69       80.01      6.21 o 
   3  14   0       34.85       41.53      5.39 o 
   4  14   0       16.91       17.26      4.33 o 
 -13   1   1       72.36       71.72      6.84 o 
 -12   1   1        8.50        7.64      3.57 o 
 -11   1   1      394.18      452.59      6.92 o 
 -10   1   1       60.28       54.56      6.96 o 
  -9   1   1      159.57      156.98      3.34 o 
  -8   1   1      317.44      265.68      7.91 o 
  -7   1   1        4.74       10.05      1.11 o 
  -6   1   1        7.79       26.43      1.74 o 
  -5   1   1        0.07        3.53      0.85 o 
  -4   1   1     2492.46     2637.01     33.90 o 
  -3   1   1     2001.31     2166.87     24.79 o 
  -2   1   1     6027.06     6535.91     10.23 o 
  -1   1   1      821.91      807.01      2.02 o 
   0   1   1     2539.53     2549.73      7.08 o 
   1   1   1       15.30       21.48      1.85 o 
   2   1   1     8105.95     8346.59     20.47 o 
   3   1   1     7184.24     7631.67     21.76 o 
   4   1   1      108.32      118.25      3.21 o 
   5   1   1      776.90      904.08      8.47 o 
   6   1   1       80.91       66.98      3.59 o 
   7   1   1      159.72      178.23      3.62 o 
   8   1   1      139.02      117.87      5.25 o 
   9   1   1      427.84      446.48     15.31 o 
  10   1   1       31.65       23.51      3.28 o 
  11   1   1      398.31      399.97     12.80 o 
  12   1   1        4.26        6.15      3.51 o 
 -13   2   1       91.72       93.90      3.66 o 
 -12   2   1       84.24       90.84      4.29 o 
 -11   2   1       71.70       62.15      3.95 o 
 -10   2   1        6.74        6.22      2.59 o 
  -9   2   1       79.34       80.08      2.91 o 
  -8   2   1       12.45       16.99      1.96 o 
  -7   2   1        3.04        0.17      1.06 o 
  -6   2   1       12.38       24.90      2.54 o 
  -5   2   1       19.58       34.42      0.97 o 
  -4   2   1        0.63        1.51      0.50 o 
  -3   2   1      237.18      212.88      4.77 o 
  -2   2   1       26.13       28.14      0.57 o 
  -1   2   1      181.43      173.48      9.31 o 
   0   2   1        2.07        4.86      0.47 o 
   1   2   1     4591.41     4607.94      7.62 o 
   2   2   1    30440.91    28679.45     34.95 o 
   3   2   1       63.00       56.55      2.23 o 
   4   2   1       40.78       40.11      2.31 o 
   5   2   1      630.49      702.75      7.71 o 
   6   2   1        0.96       -0.12      2.59 o 
   7   2   1       30.53       37.94      3.61 o 
   8   2   1       47.91       49.12      4.14 o 
   9   2   1       25.97       34.51      3.23 o 
  10   2   1        0.85        0.00      2.94 o 
  11   2   1       29.04       22.32      3.74 o 
  12   2   1        0.99        3.42      3.60 o 
 -13   3   1        1.29        4.83      2.77 o 
 -12   3   1       20.28       19.05      2.66 o 
 -11   3   1        0.08        3.16      2.55 o 
 -10   3   1      227.74      235.97      4.69 o 
  -9   3   1        7.37       10.55      2.42 o 
  -8   3   1       47.55       52.30      2.15 o 
  -7   3   1      115.86      123.61      2.37 o 
  -6   3   1     3671.39     3996.29     13.22 o 
  -5   3   1      345.13      363.43      3.06 o 
  -4   3   1      926.98     1052.79      7.16 o 
  -3   3   1      357.63      399.21      6.81 o 
  -2   3   1     6785.95     6732.26     32.18 o 
  -1   3   1     1395.69     1458.96     15.87 o 
   0   3   1     2430.21     2488.69     12.56 o 
   1   3   1      221.94      236.66      3.79 o 
   2   3   1      358.77      366.73      2.12 o 
   3   3   1      839.20      917.60      4.65 o 
   4   3   1     1757.35     2004.22      9.28 o 
   5   3   1      800.43      825.17      8.88 o 
   6   3   1       83.71      101.60      4.21 o 
   7   3   1      180.98      203.57      5.89 o 
   8   3   1      480.26      432.26      8.41 o 
   9   3   1      160.65      163.71      6.26 o 
  10   3   1       28.32       16.30      4.63 o 
  11   3   1        4.79        3.26      3.08 o 
  12   3   1        3.89        5.27      3.34 o 
 -12   4   1       15.97       13.57      4.64 o 
 -11   4   1       24.44       21.02      2.94 o 
 -10   4   1       17.36       15.08      2.19 o 
  -9   4   1      908.21      936.70      7.78 o 
  -8   4   1      586.22      608.72      6.38 o 
  -7   4   1       65.73       62.37      2.09 o 
  -6   4   1       14.03       15.21      1.55 o 
  -5   4   1       19.43       27.28      1.50 o 
  -4   4   1       67.75       69.97      1.75 o 
  -3   4   1     1980.99     2327.31      8.98 o 
  -2   4   1     9393.92     9293.14     37.58 o 
  -1   4   1     7498.08     6680.95    204.12 o 
   0   4   1     2842.72     2730.19      5.05 o 
   1   4   1       35.31       50.20      1.48 o 
   2   4   1     1152.79     1175.64      6.12 o 
   3   4   1      170.49      212.50      2.13 o 
   4   4   1     5298.45     5639.52     29.49 o 
   5   4   1      329.59      332.72     10.73 o 
   6   4   1       31.25       32.17      2.13 o 
   7   4   1      685.65      717.93     24.78 o 
   8   4   1       11.37       13.04      4.00 o 
   9   4   1        4.97        2.59      4.48 o 
  10   4   1        2.89       -2.06      4.61 o 
  11   4   1        9.90       10.64      4.29 o 
  12   4   1       51.74       53.18      4.06 o 
 -12   5   1        0.00        0.17      3.95 o 
 -11   5   1       85.00       66.97      5.40 o 
 -10   5   1       37.62       34.95      2.45 o 
  -9   5   1        9.66        4.46      2.13 o 
  -8   5   1      170.58      171.74      3.91 o 
  -7   5   1       24.91       20.49      2.69 o 
  -6   5   1      186.60      174.16      2.72 o 
  -5   5   1     1824.21     1887.68     10.69 o 
  -4   5   1     2912.94     3090.96     21.28 o 
  -3   5   1      271.63      307.17      2.74 o 
  -2   5   1      212.87      208.10      2.25 o 
  -1   5   1       17.63       13.85      1.12 o 
   0   5   1     1482.81     1421.87     10.64 o 
   1   5   1      730.46      730.14      3.86 o 
   2   5   1     3545.22     3684.42     21.80 o 
   3   5   1     1219.09     1057.51     11.13 o 
   4   5   1      993.15     1034.59     10.14 o 
   5   5   1       40.98       40.02      3.27 o 
   6   5   1       21.82       18.59      2.12 o 
   7   5   1      138.95      144.88      5.85 o 
   8   5   1      143.73      166.66      6.63 o 
   9   5   1       67.33       69.55      5.37 o 
  10   5   1       14.14       15.41      5.06 o 
  11   5   1        4.59        3.24      4.77 o 
 -12   6   1        7.57        3.41      4.75 o 
 -11   6   1       10.17        7.66      4.57 o 
 -10   6   1        3.95        3.80      2.88 o 
  -9   6   1       14.42       15.12      2.27 o 
  -8   6   1        1.39       -1.12      2.02 o 
  -7   6   1       64.61       61.39      3.02 o 
  -6   6   1      264.12      258.69     17.79 o 
  -5   6   1      124.42      139.33      4.24 o 
  -4   6   1     1375.05     1346.31      7.59 o 
  -3   6   1      417.58      377.57      3.29 o 
  -2   6   1      515.94      590.54      6.29 o 
  -1   6   1       18.41       40.50     13.12 o 
   0   6   1       61.76       58.00      1.39 o 
   1   6   1     2252.21     2174.90      8.35 o 
   2   6   1     1731.71     1744.34      7.69 o 
   3   6   1        0.43        0.67      2.31 o 
   4   6   1       28.38       30.62      3.17 o 
   5   6   1      143.83      152.79      5.35 o 
   6   6   1      510.57      525.50      9.07 o 
   7   6   1       81.46       85.48      5.52 o 
   8   6   1      201.94      190.01      6.92 o 
   9   6   1      323.73      321.97      8.66 o 
  10   6   1       44.11       48.74      5.66 o 
  11   6   1        0.81        0.93      4.66 o 
 -11   7   1       77.46       76.07      6.43 o 
 -10   7   1       90.28       79.62      4.00 o 
  -9   7   1       26.14       31.18      3.34 o 
  -8   7   1      198.00      201.67     10.04 o 
  -7   7   1      241.79      226.05      6.31 o 
  -6   7   1       58.93       56.89      7.19 o 
  -5   7   1       42.68       32.01      2.33 o 
  -4   7   1      334.82      343.22      4.72 o 
  -3   7   1     1183.80     1102.21      9.73 o 
  -2   7   1     1525.92     1537.19     23.79 o 
  -1   7   1        2.61        2.69      1.78 o 
   0   7   1     2216.39     2124.92      8.92 o 
   1   7   1      122.52      121.13      1.38 o 
   2   7   1       44.10       33.37      2.09 o 
   3   7   1      372.29      336.70      6.51 o 
   4   7   1        7.67        8.02      3.39 o 
   5   7   1     1625.27     1572.14     14.55 o 
   6   7   1      533.60      575.07     10.20 o 
   7   7   1       82.61       66.41      5.43 o 
   8   7   1      153.89      156.48      6.71 o 
   9   7   1       15.06       17.02      4.88 o 
  10   7   1       28.16       31.05      5.07 o 
  11   7   1       52.50       60.21      6.76 o 
 -11   8   1       17.16       19.27      5.66 o 
 -10   8   1        0.02       -1.44      5.01 o 
  -9   8   1       18.18       17.51      4.67 o 
  -8   8   1        0.35        0.44      2.65 o 
  -7   8   1       94.65       97.27      3.45 o 
  -6   8   1       19.46       18.20      2.48 o 
  -5   8   1       11.37        6.43      3.65 o 
  -4   8   1       49.17       40.66      1.96 o 
  -3   8   1      425.47      406.79      3.86 o 
  -2   8   1       49.88       46.91      2.04 o 
  -1   8   1     1521.53     1491.19     10.34 o 
   0   8   1      245.98      238.21      2.90 o 
   1   8   1      190.80      177.45      2.20 o 
   2   8   1      260.81      255.69      4.18 o 
   3   8   1      228.64      218.43      6.15 o 
   4   8   1      204.30      179.94      6.17 o 
   5   8   1      743.75      798.33     11.68 o 
   6   8   1      709.25      669.45     11.12 o 
   7   8   1       19.46       16.71      4.56 o 
   8   8   1       37.68       37.64      4.96 o 
   9   8   1        4.65        1.34      5.45 o 
  10   8   1        4.00       -5.31      5.51 o 
 -10   9   1        0.28       -2.65      4.50 o 
  -9   9   1       54.34       54.84      7.33 o 
  -8   9   1       96.91       86.53      3.77 o 
  -7   9   1        1.42        1.27      2.48 o 
  -6   9   1        1.48        1.90      2.24 o 
  -5   9   1       51.24       41.96      4.81 o 
  -4   9   1        6.67        6.15      1.71 o 
  -3   9   1      382.37      343.49      4.11 o 
  -2   9   1      430.75      421.13     11.27 o 
  -1   9   1       60.51       53.39      1.88 o 
   0   9   1     1373.77     1339.81      7.10 o 
   1   9   1       58.70       56.71      2.53 o 
   2   9   1     1008.84      965.50      7.93 o 
   3   9   1      348.14      337.80      5.38 o 
   4   9   1      246.48      226.08      7.52 o 
   5   9   1      388.92      345.69      8.55 o 
   6   9   1       43.25       53.90      5.42 o 
   7   9   1       45.59       53.65      5.15 o 
   8   9   1       80.60       96.57      6.71 o 
   9   9   1       10.82       15.40      5.12 o 
  10   9   1       29.82       25.18      5.41 o 
 -10  10   1       12.59       12.51      5.84 o 
  -9  10   1       61.38       75.30      6.79 o 
  -8  10   1        0.99       -1.25      3.15 o 
  -7  10   1       29.65       38.10      4.49 o 
  -6  10   1       11.13       11.79      2.43 o 
  -5  10   1       22.94       26.67      2.50 o 
  -4  10   1       65.83       68.48      2.45 o 
  -3  10   1        1.09        0.02      1.63 o 
  -2  10   1      135.43      138.02      3.00 o 
  -1  10   1        7.94        6.81      2.54 o 
   0  10   1     1015.38     1015.67     19.60 o 
   1  10   1      967.38      942.26      8.27 o 
   2  10   1      599.53      610.40      9.21 o 
   3  10   1       18.39       12.35      3.00 o 
   4  10   1      179.32      195.61      7.00 o 
   5  10   1      153.01      156.93      6.83 o 
   6  10   1        0.97        0.32      4.46 o 
   7  10   1       70.99       74.45      6.69 o 
   8  10   1       55.72       65.32      6.48 o 
   9  10   1        0.60        7.36      6.31 o 
  -9  11   1        2.83        2.05      5.33 o 
  -8  11   1       11.35        7.57      4.68 o 
  -7  11   1       50.29       42.76      3.99 o 
  -6  11   1       20.55       18.77      2.71 o 
  -5  11   1       33.07       24.44      2.59 o 
  -4  11   1       89.55       79.75      2.75 o 
  -3  11   1        5.87        9.44      2.06 o 
  -2  11   1       11.23       14.74      2.88 o 
  -1  11   1      125.12      114.48      3.86 o 
   0  11   1      152.65      144.44      3.79 o 
   1  11   1        1.07        2.82      2.19 o 
   2  11   1      148.44      135.08      4.21 o 
   3  11   1       34.95       35.91      6.21 o 
   4  11   1        2.56       -2.17      4.64 o 
   5  11   1       20.76       19.23      5.35 o 
   6  11   1       44.91       42.36      6.09 o 
   7  11   1       25.51       25.32      5.91 o 
   8  11   1       56.48       48.35      6.72 o 
  -8  12   1       10.51        8.09      5.24 o 
  -7  12   1       53.03       57.69      5.68 o 
  -6  12   1       33.38       34.32      4.98 o 
  -5  12   1        0.29       -2.24      2.43 o 
  -4  12   1       12.76       17.96      4.97 o 
  -3  12   1       39.35       38.58      5.00 o 
  -2  12   1      434.32      456.87      9.50 o 
  -1  12   1      262.20      239.18      5.53 o 
   0  12   1        9.03        9.93      2.41 o 
   1  12   1       19.36       11.42      3.09 o 
   2  12   1       25.47       26.99      3.15 o 
   3  12   1      372.83      386.21      6.54 o 
   4  12   1      293.61      293.55      8.67 o 
   5  12   1       47.93       38.34      5.92 o 
   6  12   1       22.51       11.63      5.41 o 
   7  12   1       29.76       32.16      6.42 o 
  -6  13   1      138.61      151.38      7.01 o 
  -5  13   1      196.74      218.30      8.33 o 
  -4  13   1       23.94       21.33      3.48 o 
  -3  13   1       33.45       29.89      3.17 o 
  -2  13   1        7.16        9.07      4.01 o 
  -1  13   1       16.96       19.81      3.26 o 
   0  13   1       65.32       78.71      4.00 o 
   1  13   1       10.42       12.59      4.78 o 
   2  13   1      147.95      167.02     10.03 o 
   3  13   1      183.88      213.23     18.91 o 
   4  13   1       20.63       23.90      5.50 o 
   5  13   1        0.12       -2.15      4.31 o 
   6  13   1        2.79       -4.45      4.45 o 
  -4  14   1       58.07       56.70      3.91 o 
  -3  14   1        3.45        0.49      4.77 o 
  -2  14   1       60.57       69.24      7.56 o 
  -1  14   1       97.21      116.95      4.80 o 
   0  14   1       40.60       43.20      4.02 o 
   1  14   1       13.26        8.71      3.19 o 
   2  14   1       23.54       20.31      4.75 o 
   3  14   1       33.62       44.42      5.38 o 
   4  14   1        2.61        4.95      4.18 o 
 -13   0   2       91.29       68.72      6.00 o 
 -12   0   2      176.50      168.95      6.98 o 
 -11   0   2      897.73      834.03     11.44 o 
 -10   0   2      232.96      233.27      6.22 o 
  -9   0   2       26.98       18.61      1.80 o 
  -8   0   2      128.23      127.87      3.24 o 
  -7   0   2      241.53      271.07      3.20 o 
  -6   0   2     1376.81     1715.14      9.73 o 
  -5   0   2      140.35      179.14      3.04 o 
  -4   0   2       95.68      112.22      2.26 o 
  -3   0   2      809.85      755.28      4.78 o 
  -2   0   2    20993.56    19039.01    312.41 o 
  -1   0   2      125.47      112.14      1.66 o 
   0   0   2     3228.17     3269.33      9.90 o 
   1   0   2     9463.99     9241.39     19.20 o 
   2   0   2    20102.68    18024.55     35.16 o 
   3   0   2     7845.38     7431.39     22.02 o 
   4   0   2      783.10      931.79      8.02 o 
   5   0   2     3085.74     3079.58     16.23 o 
   6   0   2      619.87      670.22      8.44 o 
   7   0   2       19.54       22.56      3.44 o 
   8   0   2      243.26      289.95      7.05 o 
   9   0   2       21.90       27.56      4.50 o 
  10   0   2        6.59       15.14      4.64 o 
  11   0   2      126.88      148.65      6.70 o 
  12   0   2       72.07       75.24      6.01 o 
 -13   1   2        4.43        7.62      3.41 o 
 -12   1   2       46.74       49.13      3.54 o 
 -11   1   2       21.43       19.39      3.06 o 
 -10   1   2       65.09       66.56      4.39 o 
  -9   1   2        0.02       -0.39      1.73 o 
  -8   1   2       53.82       54.34      2.19 o 
  -7   1   2      589.92      586.29      5.75 o 
  -6   1   2      596.33      583.55      3.70 o 
  -5   1   2      170.80      204.33      3.73 o 
  -4   1   2     3404.65     3828.30     12.61 o 
  -3   1   2      107.62      143.38      2.68 o 
  -2   1   2     5259.05     5200.76     15.22 o 
  -1   1   2       74.40       75.57      2.13 o 
   0   1   2     5137.09     4969.85     11.17 o 
   1   1   2     6450.74     6373.76     10.17 o 
   2   1   2       20.88       22.34      1.74 o 
   3   1   2       63.74       83.26      2.68 o 
   4   1   2      672.26      714.40      7.33 o 
   5   1   2      867.26      911.59      9.28 o 
   6   1   2      760.07      764.76     16.44 o 
   7   1   2        0.31        1.27      2.24 o 
   8   1   2       71.19       68.32      3.52 o 
   9   1   2        7.80        7.93      3.01 o 
  10   1   2       19.64       23.13      3.27 o 
  11   1   2        9.58        9.21      3.35 o 
  12   1   2       16.21       15.03      3.73 o 
 -13   2   2       26.13       25.49      4.08 o 
 -12   2   2        0.01       -0.82      2.51 o 
 -11   2   2      222.06      185.37      4.71 o 
 -10   2   2       40.94       39.37      6.78 o 
  -9   2   2      316.92      303.43      8.71 o 
  -8   2   2       73.31       71.20      2.44 o 
  -7   2   2      445.05      490.27      4.59 o 
  -6   2   2        1.16        1.04      0.79 o 
  -5   2   2      105.35      103.12      1.88 o 
  -4   2   2      703.19      772.21      4.04 o 
  -3   2   2        0.90        2.59      0.35 o 
  -2   2   2      227.75      202.29      2.18 o 
  -1   2   2       12.27        9.76      0.63 o 
   0   2   2    14590.01    13333.23     50.19 o 
   1   2   2     2714.57     2431.45      4.76 o 
   2   2   2     2314.95     2454.63     11.85 o 
   3   2   2       14.97       26.59      2.07 o 
   4   2   2      171.26      174.00      4.42 o 
   5   2   2     3752.70     3981.27     19.57 o 
   6   2   2      932.28      954.34     10.38 o 
   7   2   2      272.75      258.84      6.42 o 
   8   2   2      547.81      575.64     11.10 o 
   9   2   2      137.52      132.65      4.16 o 
  10   2   2       16.11       22.49      3.37 o 
  11   2   2        9.53        9.63      3.47 o 
  12   2   2        4.23        8.29      3.48 o 
 -13   3   2      104.12      106.29      3.56 o 
 -12   3   2      195.05      176.33      5.29 o 
 -11   3   2      102.27       88.68      2.78 o 
 -10   3   2       18.83       25.10      2.18 o 
  -9   3   2     1317.29     1263.10      8.49 o 
  -8   3   2        6.60        3.78      1.64 o 
  -7   3   2      250.58      246.34      4.09 o 
  -6   3   2      100.86      108.93      2.84 o 
  -5   3   2     1836.60     2087.43      5.35 o 
  -4   3   2     2277.66     2171.02     11.33 o 
  -3   3   2      235.57      215.29      3.79 o 
  -2   3   2     2173.22     2128.77      6.84 o 
  -1   3   2      392.60      359.34      4.60 o 
   0   3   2      155.36      149.06      2.07 o 
   1   3   2      117.19      145.49      2.70 o 
   2   3   2     1200.94     1223.24      4.37 o 
   3   3   2     1057.45     1051.06      6.65 o 
   4   3   2     1268.77     1330.71     11.49 o 
   5   3   2      191.47      218.95      5.46 o 
   6   3   2        8.47        6.99      3.48 o 
   7   3   2       22.75       17.88      4.27 o 
   8   3   2       79.63       83.60      5.47 o 
   9   3   2       55.73       51.75      5.05 o 
  10   3   2       53.99       54.71      4.18 o 
  11   3   2        0.93        1.90      3.27 o 
 -13   4   2        3.68        6.77      2.90 o 
 -12   4   2       42.40       44.42      2.65 o 
 -11   4   2        9.39        7.67      2.23 o 
 -10   4   2        0.18        0.63      2.07 o 
  -9   4   2       32.88       33.55      2.38 o 
  -8   4   2       20.80       19.32      2.07 o 
  -7   4   2      163.22      156.47      2.71 o 
  -6   4   2       24.53       36.76      1.35 o 
  -5   4   2       88.67      107.90      2.18 o 
  -4   4   2      581.87      627.83      4.30 o 
  -3   4   2       11.43       10.06      0.53 o 
  -2   4   2     4363.29     4399.00      8.65 o 
  -1   4   2     4119.77     3933.89      9.99 o 
   0   4   2      189.11      175.37      3.38 o 
   1   4   2     2020.67     1978.24      8.16 o 
   2   4   2      673.42      706.48      3.31 o 
   3   4   2      883.69      931.31      7.20 o 
   4   4   2      518.69      526.31      5.02 o 
   5   4   2      460.69      469.82     12.33 o 
   6   4   2      106.39      100.85      4.87 o 
   7   4   2      255.62      262.88      7.38 o 
   8   4   2       60.62       59.65      5.18 o 
   9   4   2        0.93        3.32      4.66 o 
  10   4   2       10.76       10.01      5.06 o 
  11   4   2        0.15       -3.04      3.43 o 
 -12   5   2       61.76       59.49      2.85 o 
 -11   5   2       27.09       20.88      2.33 o 
 -10   5   2       14.22       16.58      2.19 o 
  -9   5   2      531.67      487.63      5.82 o 
  -8   5   2      478.60      486.36      5.50 o 
  -7   5   2      981.52     1016.77      7.63 o 
  -6   5   2       19.79       21.57      1.95 o 
  -5   5   2     1089.37     1107.60      7.63 o 
  -4   5   2     5131.45     5288.32     11.00 o 
  -3   5   2      520.12      529.26      2.63 o 
  -2   5   2     1130.43     1138.91      5.89 o 
  -1   5   2       31.89       24.04      1.08 o 
   0   5   2        0.51        2.24      0.59 o 
   1   5   2      189.87      211.60      3.39 o 
   2   5   2       81.70       77.11      1.34 o 
   3   5   2       83.95       81.98      3.53 o 
   4   5   2      431.79      429.96      7.35 o 
   5   5   2      167.88      163.49      5.44 o 
   6   5   2      113.66      100.56      5.23 o 
   7   5   2      406.02      428.96      9.04 o 
   8   5   2        0.29        3.31      4.16 o 
   9   5   2      147.65      130.11      6.70 o 
  10   5   2       33.19       39.79      5.60 o 
  11   5   2       10.08       15.21      5.55 o 
 -12   6   2       30.55       25.03      3.25 o 
 -11   6   2       14.46       18.89      2.67 o 
 -10   6   2      141.28      147.61      7.31 o 
  -9   6   2       40.00       41.93      3.11 o 
  -8   6   2      255.66      249.36      4.51 o 
  -7   6   2      538.69      552.52     10.26 o 
  -6   6   2      265.94      276.79      4.14 o 
  -5   6   2      471.86      423.79      4.52 o 
  -4   6   2      684.79      712.07      9.12 o 
  -3   6   2       11.10        4.23      0.94 o 
  -2   6   2     1731.15     1805.47     13.05 o 
  -1   6   2     5236.63     4968.01    122.76 o 
   0   6   2      880.69      851.20      6.16 o 
   1   6   2      158.82      190.32      1.43 o 
   2   6   2        0.02       -1.41      1.78 o 
   3   6   2       27.82       30.26      3.12 o 
   4   6   2      139.21      140.02      5.01 o 
   5   6   2       13.87       12.85      4.04 o 
   6   6   2      890.63      945.66     12.37 o 
   7   6   2       42.69       52.71      5.52 o 
   8   6   2        0.26       -1.01      4.63 o 
   9   6   2       70.90       74.14      6.25 o 
  10   6   2        2.34        2.19      4.64 o 
  11   6   2        0.01       -3.80      4.95 o 
 -12   7   2        0.02        1.54      2.86 o 
 -11   7   2        6.29        4.89      3.26 o 
 -10   7   2        4.38        3.66      3.07 o 
  -9   7   2        3.33        2.95      2.60 o 
  -8   7   2       45.96       35.82      3.62 o 
  -7   7   2      153.46      157.77      3.85 o 
  -6   7   2      945.90      938.62     13.33 o 
  -5   7   2        9.18        9.24      2.39 o 
  -4   7   2       22.13       14.61      1.61 o 
  -3   7   2        4.79        2.98      0.96 o 
  -2   7   2      457.01      432.61      4.50 o 
  -1   7   2      119.35      115.74      8.96 o 
   0   7   2       73.96       85.97      1.30 o 
   1   7   2      168.18      161.97      2.52 o 
   2   7   2       16.97       15.82      2.17 o 
   3   7   2        0.12       -0.53      3.17 o 
   4   7   2      128.43      129.13      5.52 o 
   5   7   2       40.40       30.83      4.72 o 
   6   7   2      342.42      337.58      8.20 o 
   7   7   2      316.15      314.02      8.53 o 
   8   7   2      170.23      196.25      7.54 o 
   9   7   2       25.91       30.32      5.19 o 
  10   7   2       10.16        7.03      5.62 o 
 -11   8   2      229.60      248.25      5.62 o 
 -10   8   2      174.55      171.94      8.31 o 
  -9   8   2        3.69        0.89      3.40 o 
  -8   8   2       62.47       60.18      5.80 o 
  -7   8   2        0.36        0.16      2.25 o 
  -6   8   2      176.57      181.62      3.87 o 
  -5   8   2      150.34      152.68      8.57 o 
  -4   8   2       25.97       20.38      2.31 o 
  -3   8   2     1026.20      982.82     10.87 o 
  -2   8   2      864.44      786.73     10.55 o 
  -1   8   2      233.06      213.68      4.01 o 
   0   8   2       22.81       19.18      1.76 o 
   1   8   2      348.41      334.48      3.66 o 
   2   8   2      928.02      902.88      7.32 o 
   3   8   2      873.37      852.31     11.28 o 
   4   8   2      375.67      397.77      8.53 o 
   5   8   2       63.26       53.66      5.07 o 
   6   8   2      122.42      134.06      6.17 o 
   7   8   2       75.87       66.97      5.96 o 
   8   8   2       11.81       15.85      5.26 o 
   9   8   2       27.63       35.67      6.33 o 
  10   8   2        3.84        0.35      5.86 o 
 -11   9   2        0.01        1.70      4.18 o 
 -10   9   2        1.41        3.55      3.16 o 
  -9   9   2        2.76       -1.25      3.22 o 
  -8   9   2       18.70       24.04      6.71 o 
  -7   9   2      150.85      152.96      7.11 o 
  -6   9   2      337.52      302.45      8.91 o 
  -5   9   2      190.08      169.09      3.08 o 
  -4   9   2       78.54       79.74      2.58 o 
  -3   9   2      306.16      285.43      5.75 o 
  -2   9   2      844.86      830.17      7.01 o 
  -1   9   2      664.22      628.35      6.00 o 
   0   9   2        6.72        9.83      2.15 o 
   1   9   2      317.72      332.55      4.00 o 
   2   9   2     1405.10     1480.26      9.88 o 
   3   9   2      178.92      188.64      6.67 o 
   4   9   2       17.73       12.48      4.36 o 
   5   9   2        0.16       -2.21      4.14 o 
   6   9   2       27.80       33.84      5.23 o 
   7   9   2       72.31       76.92      6.45 o 
   8   9   2        4.79        4.65      5.46 o 
   9   9   2       10.16        9.48      5.04 o 
 -10  10   2        4.39        5.11      3.37 o 
  -9  10   2       78.81       83.12      6.91 o 
  -8  10   2       37.83       38.36      3.32 o 
  -7  10   2        3.60        3.60      2.47 o 
  -6  10   2       11.74        6.57      2.41 o 
  -5  10   2       41.86       33.39      2.14 o 
  -4  10   2       64.42       55.72      2.27 o 
  -3  10   2        9.92       10.94      1.80 o 
  -2  10   2      179.25      165.03     11.20 o 
  -1  10   2       27.52       21.01      2.88 o 
   0  10   2      682.67      669.65      5.53 o 
   1  10   2      492.29      476.65      5.28 o 
   2  10   2       74.68       83.99      3.50 o 
   3  10   2      140.13      141.18      6.24 o 
   4  10   2      102.58       99.50      5.73 o 
   5  10   2        0.41       -0.48      4.66 o 
   6  10   2        2.57        2.24      4.61 o 
   7  10   2        0.05       -1.61      5.62 o 
   8  10   2       55.68       55.19      6.81 o 
  -9  11   2       24.14       22.16      3.31 o 
  -8  11   2        1.51        0.54      2.90 o 
  -7  11   2        0.01       -2.81      2.81 o 
  -6  11   2        8.83        8.71      2.29 o 
  -5  11   2       57.04       56.02      2.99 o 
  -4  11   2      326.38      318.79     12.55 o 
  -3  11   2      482.11      465.96      5.00 o 
  -2  11   2      164.07      166.52      4.28 o 
  -1  11   2      260.44      256.81      3.99 o 
   0  11   2       59.31       61.69      2.69 o 
   1  11   2      367.18      363.34      4.52 o 
   2  11   2      333.45      366.67     11.30 o 
   3  11   2       23.09       20.65      4.66 o 
   4  11   2      435.48      451.59     10.40 o 
   5  11   2      163.85      180.43      7.89 o 
   6  11   2        7.65        8.82      5.38 o 
   7  11   2        1.03       -0.15      5.50 o 
  -8  12   2       73.11       75.09      5.34 o 
  -7  12   2       43.24       43.59      3.59 o 
  -6  12   2        1.71       -2.01      2.54 o 
  -5  12   2       10.60        9.87      2.09 o 
  -4  12   2       16.53       14.34      3.12 o 
  -3  12   2       32.25       33.39      7.63 o 
  -2  12   2       15.04       13.24      2.39 o 
  -1  12   2       57.07       57.43      3.03 o 
   0  12   2      320.61      339.57      8.63 o 
   1  12   2       38.41       41.02      3.55 o 
   2  12   2      106.61      106.55      4.38 o 
   3  12   2      201.64      201.79      7.93 o 
   4  12   2       23.04       21.50      5.63 o 
   5  12   2       11.50        9.58      4.64 o 
   6  12   2       11.20        7.98      5.01 o 
  -6  13   2        2.42        3.45      2.56 o 
  -5  13   2       10.97        7.71      3.45 o 
  -4  13   2       23.17       19.92      3.34 o 
  -3  13   2       10.74       10.28      4.63 o 
  -2  13   2        3.52        0.50      2.83 o 
  -1  13   2       79.17       73.16      3.82 o 
   0  13   2        1.98        8.80      2.73 o 
   1  13   2       72.83       74.06      4.14 o 
   2  13   2      124.80      134.11      4.70 o 
   3  13   2        0.60        0.31      5.29 o 
   4  13   2       51.85       53.19      5.57 o 
   5  13   2       11.31        9.39      5.29 o 
  -4  14   2       30.69       31.70      5.59 o 
  -3  14   2        1.36        0.22      3.28 o 
  -2  14   2        8.03        5.86      3.40 o 
  -1  14   2       37.00       42.70      3.50 o 
   0  14   2      187.23      215.63     16.44 o 
   1  14   2       60.45       61.65      5.50 o 
   2  14   2       28.72       27.96      3.79 o 
   3  14   2       65.32       81.68      6.64 o 
 -13   1   3       99.61      111.79      3.69 o 
 -12   1   3        7.13       12.54      3.19 o 
 -11   1   3      347.53      359.10      5.53 o 
 -10   1   3      480.69      511.45      6.42 o 
  -9   1   3       23.76       17.13      1.99 o 
  -8   1   3      161.08      143.98      2.48 o 
  -7   1   3      670.71      763.97     10.17 o 
  -6   1   3      191.41      145.82      1.97 o 
  -5   1   3     4337.78     4539.88      8.77 o 
  -4   1   3      173.69      215.24      1.91 o 
  -3   1   3     3015.86     2940.23     12.65 o 
  -2   1   3       15.69       10.99      0.54 o 
  -1   1   3     2972.07     3018.52     12.85 o 
   0   1   3     6192.52     5739.93     19.69 o 
   1   1   3     3227.75     3347.43     17.57 o 
   2   1   3     1779.26     1869.17     10.01 o 
   3   1   3      694.68      690.88      4.74 o 
   4   1   3      166.62      200.77      3.15 o 
   5   1   3       13.54       14.23      2.22 o 
   6   1   3      602.77      582.41      5.90 o 
   7   1   3      172.60      159.40      4.06 o 
   8   1   3       14.60       13.62      2.97 o 
   9   1   3      134.19      127.12      4.31 o 
  10   1   3        0.22        3.44      3.14 o 
  11   1   3       25.27       22.88      3.79 o 
 -13   2   3       34.99       33.82      2.89 o 
 -12   2   3       30.18       25.31      2.17 o 
 -11   2   3        0.04        0.73      2.01 o 
 -10   2   3      313.02      286.45      3.81 o 
  -9   2   3      253.23      245.24      3.31 o 
  -8   2   3       25.95       28.88      2.35 o 
  -7   2   3       18.95       19.02      1.21 o 
  -6   2   3      291.70      338.09      2.45 o 
  -5   2   3      205.13      226.62      2.63 o 
  -4   2   3      899.64     1044.81      7.72 o 
  -3   2   3     1186.74     1141.06      4.27 o 
  -2   2   3      960.45      872.29      6.38 o 
  -1   2   3     3256.11     3125.76      7.95 o 
   0   2   3     2093.45     1963.51     17.03 o 
   1   2   3     4098.26     4167.11     17.30 o 
   2   2   3      279.46      239.87      2.51 o 
   3   2   3     4117.53     4316.40     19.93 o 
   4   2   3     5645.05     5758.18     23.28 o 
   5   2   3      199.38      201.77      5.39 o 
   6   2   3      180.21      192.71      5.77 o 
   7   2   3      411.26      397.92      5.53 o 
   8   2   3      212.45      210.88      4.69 o 
   9   2   3        0.04        1.53      2.69 o 
  10   2   3       39.82       40.70      3.58 o 
  11   2   3       13.32       13.04      3.41 o 
 -13   3   3        7.84       11.56      2.04 o 
 -12   3   3       32.83       29.71      2.43 o 
 -11   3   3        7.37        8.86      2.65 o 
 -10   3   3      164.94      172.83      4.69 o 
  -9   3   3       87.20       80.56      2.62 o 
  -8   3   3      486.94      504.62      7.60 o 
  -7   3   3     1881.07     2036.54     10.03 o 
  -6   3   3       43.65       53.06      1.18 o 
  -5   3   3       20.24       20.08      1.14 o 
  -4   3   3     1994.05     1864.95      5.38 o 
  -3   3   3     2826.43     2833.82      8.96 o 
  -2   3   3     1383.26     1272.03      4.70 o 
  -1   3   3      852.10      877.29      7.35 o 
   0   3   3     1554.72     1625.98      5.44 o 
   1   3   3     1635.56     1657.40      5.37 o 
   2   3   3      153.37      127.30      1.83 o 
   3   3   3     2990.80     2912.31     18.29 o 
   4   3   3       10.80       11.44      1.71 o 
   5   3   3      150.39      153.86      5.16 o 
   6   3   3      292.86      251.83      6.51 o 
   7   3   3      492.89      457.57      8.92 o 
   8   3   3       58.94       71.76      3.56 o 
   9   3   3        7.52        2.09      2.65 o 
  10   3   3        0.74        1.54      4.13 o 
  11   3   3        6.55        9.06      3.73 o 
 -13   4   3       61.29       67.31      3.00 o 
 -12   4   3      202.44      201.42      5.12 o 
 -11   4   3      139.05      117.35      5.51 o 
 -10   4   3      107.26      105.69      2.94 o 
  -9   4   3      188.59      186.15      3.43 o 
  -8   4   3      145.20      136.92      3.19 o 
  -7   4   3      785.68      859.84      8.12 o 
  -6   4   3      528.09      524.91      3.85 o 
  -5   4   3        0.43        0.70      0.63 o 
  -4   4   3     1588.74     1686.99      5.14 o 
  -3   4   3      652.14      636.06      2.37 o 
  -2   4   3      640.88      686.09      8.60 o 
  -1   4   3     1277.50     1353.17      7.52 o 
   0   4   3     1579.90     1658.14      9.10 o 
   1   4   3     1194.14     1097.38      5.59 o 
   2   4   3     6398.38     6505.15     24.45 o 
   3   4   3      249.41      310.72      4.23 o 
   4   4   3     2053.72     2047.26     14.93 o 
   5   4   3      187.17      184.18      5.57 o 
   6   4   3      267.39      274.70      7.00 o 
   7   4   3      897.35      897.09     12.34 o 
   8   4   3       74.08       73.06      5.25 o 
   9   4   3       62.13       65.79      5.53 o 
  10   4   3       43.57       40.39      3.69 o 
  11   4   3        8.40        2.87      3.74 o 
 -13   5   3        8.92       13.44      2.88 o 
 -12   5   3       58.09       54.18      2.86 o 
 -11   5   3      132.71      118.64      4.13 o 
 -10   5   3       11.25       11.47      2.14 o 
  -9   5   3      149.36      148.10      3.36 o 
  -8   5   3      236.09      237.26      4.26 o 
  -7   5   3      504.49      481.77      7.00 o 
  -6   5   3       94.84       74.50      1.93 o 
  -5   5   3      553.18      605.14     22.20 o 
  -4   5   3     1492.60     1568.44     12.52 o 
  -3   5   3      556.24      588.85      5.55 o 
  -2   5   3     1507.52     1464.43     33.20 o 
  -1   5   3      134.25      106.49      3.02 o 
   0   5   3     1776.40     1827.79      8.46 o 
   1   5   3     1148.26     1198.77      8.47 o 
   2   5   3        5.29        1.03      0.90 o 
   3   5   3      299.23      302.05      6.02 o 
   4   5   3      493.26      504.10      8.15 o 
   5   5   3      993.63     1003.51     11.97 o 
   6   5   3      599.13      632.25     10.55 o 
   7   5   3       12.06        7.52      4.47 o 
   8   5   3       21.30       25.23      4.46 o 
   9   5   3       13.43        7.03      5.31 o 
  10   5   3      121.87      137.94      7.68 o 
 -12   6   3        8.74       11.31      3.11 o 
 -11   6   3        1.27        1.26      2.28 o 
 -10   6   3       15.84       19.61      3.74 o 
  -9   6   3      193.79      207.75      4.47 o 
  -8   6   3      276.70      266.57      4.59 o 
  -7   6   3       77.63       82.87      5.04 o 
  -6   6   3        0.39        0.40      2.01 o 
  -5   6   3      291.05      308.26     10.22 o 
  -4   6   3       71.93       80.04      1.75 o 
  -3   6   3       29.16       42.96      1.12 o 
  -2   6   3        9.39        5.15      1.19 o 
  -1   6   3      222.37      182.17      2.22 o 
   0   6   3     1352.73     1272.36      7.34 o 
   1   6   3      919.77      885.79      5.66 o 
   2   6   3      215.56      216.89      3.64 o 
   3   6   3       89.28       92.90      4.41 o 
   4   6   3     1000.65     1000.72     11.80 o 
   5   6   3      222.49      241.66      7.03 o 
   6   6   3      240.43      207.99      7.25 o 
   7   6   3      136.02      123.21      6.21 o 
   8   6   3        4.05        4.65      4.69 o 
   9   6   3        7.69        3.86      4.64 o 
  10   6   3       34.82       26.58      6.25 o 
 -12   7   3        0.01        0.73      3.80 o 
 -11   7   3      160.39      156.20      6.02 o 
 -10   7   3       62.91       58.74      5.21 o 
  -9   7   3      117.02      135.94      7.49 o 
  -8   7   3       52.54       49.19      2.86 o 
  -7   7   3        6.90        3.37      2.07 o 
  -6   7   3      230.33      237.63      3.93 o 
  -5   7   3      921.88      844.58     10.21 o 
  -4   7   3       62.66       51.39      1.48 o 
  -3   7   3        2.28        2.72      1.01 o 
  -2   7   3       38.56       43.74      1.69 o 
  -1   7   3      451.24      445.15      9.46 o 
   0   7   3      602.88      632.34      4.18 o 
   1   7   3      530.40      537.28      7.08 o 
   2   7   3      387.88      364.86      4.79 o 
   3   7   3     1006.82     1022.54     11.90 o 
   4   7   3      563.46      565.49      9.47 o 
   5   7   3       54.48       47.54      4.63 o 
   6   7   3       76.24       71.73      5.26 o 
   7   7   3       64.75       70.70      5.58 o 
   8   7   3      146.70      186.12      8.18 o 
   9   7   3        1.89        6.35      5.90 o 
  10   7   3       91.82       82.74      6.60 o 
 -11   8   3       23.92       22.82      4.85 o 
 -10   8   3        0.89       -1.54      4.38 o 
  -9   8   3      123.50      112.16      3.83 o 
  -8   8   3       99.75      102.76      6.03 o 
  -7   8   3       22.68       18.25      2.45 o 
  -6   8   3       34.40       32.37      2.46 o 
  -5   8   3        0.02        2.78      1.78 o 
  -4   8   3      147.53      146.95      2.62 o 
  -3   8   3      113.07      104.75      2.25 o 
  -2   8   3      361.16      336.02      6.14 o 
  -1   8   3       97.49       98.70      2.96 o 
   0   8   3      177.78      176.07      2.90 o 
   1   8   3        9.18        5.68      1.85 o 
   2   8   3        2.53       -2.30      2.58 o 
   3   8   3        8.02        6.60      4.13 o 
   4   8   3        0.42       -0.57      3.67 o 
   5   8   3       28.75       33.49      4.90 o 
   6   8   3        0.53       -2.45      4.41 o 
   7   8   3       96.30       97.40      6.90 o 
   8   8   3       22.40       24.16      5.30 o 
   9   8   3       23.61       22.76      5.69 o 
 -11   9   3      203.57      212.50      7.52 o 
 -10   9   3       21.82       16.59      4.03 o 
  -9   9   3       14.62       18.37      4.48 o 
  -8   9   3        4.54        4.60      2.60 o 
  -7   9   3       83.56       92.14      3.48 o 
  -6   9   3       32.78       32.03      2.51 o 
  -5   9   3       45.22       37.12      2.06 o 
  -4   9   3      105.39       85.28      2.95 o 
  -3   9   3       28.76       25.67      1.76 o 
  -2   9   3      282.82      268.90      4.06 o 
  -1   9   3       44.24       43.74      2.25 o 
   0   9   3      894.51      872.74      5.88 o 
   1   9   3        9.57        6.86      1.93 o 
   2   9   3       96.42       90.85      5.34 o 
   3   9   3       45.13       42.11      4.74 o 
   4   9   3       83.04       74.22      5.66 o 
   5   9   3       74.08       75.64      5.65 o 
   6   9   3        4.91        3.33      5.26 o 
   7   9   3       11.52        9.26      5.08 o 
   8   9   3       31.86       30.05      6.26 o 
 -10  10   3       46.87       51.12      5.09 o 
  -9  10   3       96.23       93.86      5.42 o 
  -8  10   3        7.94        2.40      3.38 o 
  -7  10   3      147.20      143.76      5.16 o 
  -6  10   3      189.18      190.83      4.14 o 
  -5  10   3        0.41       -1.44      1.81 o 
  -4  10   3      116.57      114.76      2.71 o 
  -3  10   3       28.97       29.93      1.94 o 
  -2  10   3      555.24      571.66      5.58 o 
  -1  10   3       98.03      110.24      5.50 o 
   0  10   3       55.48       51.64      2.33 o 
   1  10   3        0.24        0.65      1.96 o 
   2  10   3        9.28        4.22      3.77 o 
   3  10   3      111.90      101.93      5.95 o 
   4  10   3      101.52       97.49      6.45 o 
   5  10   3       22.40       15.11      5.49 o 
   6  10   3        0.52       -4.25      5.79 o 
   7  10   3       12.65       11.36      5.92 o 
   8  10   3        0.18       -0.16      6.18 o 
  -9  11   3       41.26       42.00      4.98 o 
  -8  11   3        1.46        0.01      3.89 o 
  -7  11   3        0.02       -1.08      3.63 o 
  -6  11   3        6.82        4.91      3.38 o 
  -5  11   3       72.11       68.86      2.60 o 
  -4  11   3       42.66       49.27      2.45 o 
  -3  11   3      182.22      170.28      7.96 o 
  -2  11   3      190.91      188.42      3.60 o 
  -1  11   3        1.54       -2.02      3.29 o 
   0  11   3       81.15       86.64      2.77 o 
   1  11   3       43.07       44.42      2.53 o 
   2  11   3       34.45       28.90      5.19 o 
   3  11   3       61.71       61.90      5.92 o 
   4  11   3      186.25      205.95      8.39 o 
   5  11   3       55.13       62.71      6.52 o 
   6  11   3       41.84       39.94      6.80 o 
   7  11   3        3.92        5.79      5.82 o 
  -8  12   3       41.11       44.36      4.73 o 
  -7  12   3      219.43      215.84      6.06 o 
  -6  12   3       57.68       53.21      4.24 o 
  -5  12   3       39.23       41.98      3.18 o 
  -4  12   3      349.52      355.63      8.61 o 
  -3  12   3      102.99      107.22      4.22 o 
  -2  12   3        4.76       -0.29      2.31 o 
  -1  12   3        0.68        1.17      2.22 o 
   0  12   3       36.74       41.36      2.69 o 
   1  12   3      221.71      225.12      4.08 o 
   2  12   3      115.69      121.83      6.93 o 
   3  12   3       26.40       33.01      5.50 o 
   4  12   3        4.95        0.67      4.50 o 
   5  12   3       54.72       45.54      5.41 o 
   6  12   3        9.12        9.68      6.02 o 
  -7  13   3      120.97      108.66      5.55 o 
  -6  13   3       69.02       57.81      4.44 o 
  -5  13   3       67.41       59.37      5.55 o 
  -4  13   3       35.53       44.06      5.22 o 
  -3  13   3       31.99       32.61      5.10 o 
  -2  13   3      156.14      163.01      4.93 o 
  -1  13   3       19.45       19.81      2.64 o 
   0  13   3       95.05      110.61      4.11 o 
   1  13   3       61.99       71.28      3.77 o 
   2  13   3        0.62        0.38      4.85 o 
   3  13   3        3.03        3.08      4.37 o 
   4  13   3        1.06       -1.23      5.22 o 
  -4  14   3       30.93       25.08      5.13 o 
  -3  14   3       19.59       23.83      5.31 o 
  -2  14   3       81.69       99.60      7.17 o 
  -1  14   3      117.48      121.63      4.67 o 
   0  14   3       50.84       60.63      6.83 o 
   1  14   3       56.52       65.50      5.17 o 
   2  14   3       18.62       28.39      5.63 o 
 -14   0   4      232.57      257.59      8.83 o 
 -13   0   4      593.98      548.76     10.11 o 
 -12   0   4       30.75       28.79      4.52 o 
 -11   0   4      659.30      633.99      9.25 o 
 -10   0   4       51.03       50.84      2.43 o 
  -9   0   4     2096.72     2105.28      9.55 o 
  -8   0   4      468.39      425.85      5.90 o 
  -7   0   4       35.82       28.95      2.34 o 
  -6   0   4       14.11       12.94      2.08 o 
  -5   0   4       46.02       55.33      1.69 o 
  -4   0   4      283.37      326.61      4.75 o 
  -3   0   4     2697.61     2985.15     25.60 o 
  -2   0   4      718.60      638.12      6.12 o 
  -1   0   4        6.87       15.41      1.74 o 
   0   0   4     4252.23     4189.48     16.87 o 
   1   0   4     2990.80     2739.15     10.30 o 
   2   0   4      155.12      183.72      3.47 o 
   3   0   4      861.15      881.01      7.93 o 
   4   0   4        9.43        4.74      2.46 o 
   5   0   4      589.45      599.90      8.11 o 
   6   0   4     1679.50     1678.83     14.34 o 
   7   0   4       41.95       29.33      4.01 o 
   8   0   4       65.51       74.72      5.03 o 
   9   0   4       72.68       85.39      5.78 o 
  10   0   4       23.54       25.48      4.70 o 
  11   0   4        4.32        7.26      5.34 o 
 -14   1   4        2.02        5.52      3.04 o 
 -13   1   4       86.01       93.12      3.43 o 
 -12   1   4       80.54       82.03      2.99 o 
 -11   1   4        0.42        0.73      1.83 o 
 -10   1   4      181.11      171.33      3.75 o 
  -9   1   4      288.52      268.97      4.90 o 
  -8   1   4        9.55        8.83      1.27 o 
  -7   1   4       53.34       69.66      1.64 o 
  -6   1   4      884.87      970.22      3.92 o 
  -5   1   4       57.96       56.08      1.60 o 
  -4   1   4     2382.62     2342.75     16.81 o 
  -3   1   4     4339.26     4519.43     36.77 o 
  -2   1   4      655.58      641.37      4.10 o 
  -1   1   4      309.91      315.00      3.92 o 
   0   1   4      931.34      964.37      4.17 o 
   1   1   4      617.67      652.08      2.46 o 
   2   1   4       95.98       96.74      1.59 o 
   3   1   4      387.35      378.54      3.82 o 
   4   1   4      814.16      861.00     12.71 o 
   5   1   4      138.00      122.01      3.16 o 
   6   1   4      215.52      203.12      4.14 o 
   7   1   4      152.12      152.36      4.06 o 
   8   1   4       23.02       17.34      2.99 o 
   9   1   4        0.04       -2.59      2.90 o 
  10   1   4        0.23        1.55      3.02 o 
  11   1   4        8.75       15.73      4.18 o 
 -14   2   4       81.16       88.10      5.27 o 
 -13   2   4      144.77      119.68      4.42 o 
 -12   2   4       19.52       23.03      2.11 o 
 -11   2   4      374.67      353.01      4.34 o 
 -10   2   4       69.07       61.11      2.37 o 
  -9   2   4       41.28       34.23      2.10 o 
  -8   2   4       36.53       34.20      1.40 o 
  -7   2   4     1006.35     1089.90      9.15 o 
  -6   2   4      753.65      740.35      3.48 o 
  -5   2   4       14.30        9.62      0.82 o 
  -4   2   4      112.60      111.56      1.14 o 
  -3   2   4       85.46       82.31      2.21 o 
  -2   2   4      349.29      337.58      3.01 o 
  -1   2   4      974.29      969.25     10.22 o 
   0   2   4      393.26      362.87      2.80 o 
   1   2   4     1018.14     1050.30      3.80 o 
   2   2   4      374.63      416.60      3.50 o 
   3   2   4     1967.96     1940.23      6.99 o 
   4   2   4     1248.26     1269.25     14.82 o 
   5   2   4      494.29      492.43      5.28 o 
   6   2   4      302.55      304.31      4.74 o 
   7   2   4        5.45        5.82      2.60 o 
   8   2   4      125.00      139.54      4.10 o 
   9   2   4        9.93        4.64      3.04 o 
  10   2   4       58.37       61.26      4.08 o 
 -13   3   4       50.16       51.28      3.41 o 
 -12   3   4       57.46       55.95      3.41 o 
 -11   3   4        1.26        2.53      2.15 o 
 -10   3   4      379.25      368.42      4.27 o 
  -9   3   4      558.76      552.94      6.63 o 
  -8   3   4       37.72       40.32      2.03 o 
  -7   3   4     1974.75     2037.30     22.94 o 
  -6   3   4     1882.30     1862.18      9.89 o 
  -5   3   4      165.52      178.50      2.30 o 
  -4   3   4      169.21      129.76      2.25 o 
  -3   3   4      143.13      144.93      2.18 o 
  -2   3   4     1911.38     1842.79      6.89 o 
  -1   3   4      330.55      234.76      3.55 o 
   0   3   4       99.14       78.16      2.10 o 
   1   3   4     2163.33     2293.34      5.97 o 
   2   3   4     1660.54     1647.24      9.68 o 
   3   3   4      667.63      658.71      9.41 o 
   4   3   4      106.38      121.03      3.07 o 
   5   3   4      179.01      157.47      3.14 o 
   6   3   4       36.09       32.88      4.40 o 
   7   3   4       18.94       23.93      5.13 o 
   8   3   4      148.05      152.70      4.39 o 
   9   3   4       14.85       13.03      3.17 o 
  10   3   4        0.56        1.89      3.40 o 
 -13   4   4        1.53        0.53      2.87 o 
 -12   4   4        1.14       -0.39      2.78 o 
 -11   4   4       32.76       32.77      2.91 o 
 -10   4   4      104.86      104.32      4.12 o 
  -9   4   4      106.68      106.45      3.47 o 
  -8   4   4      352.93      336.16      5.91 o 
  -7   4   4      236.35      240.08      3.75 o 
  -6   4   4       60.57       69.80      3.07 o 
  -5   4   4      603.27      629.70      4.18 o 
  -4   4   4       37.66       37.95      1.31 o 
  -3   4   4       22.19       45.05      0.77 o 
  -2   4   4      115.55      104.37      1.94 o 
  -1   4   4        9.80       19.61      1.27 o 
   0   4   4      186.20      171.47      1.79 o 
   1   4   4      365.92      368.40      2.53 o 
   2   4   4       25.60       44.37      1.54 o 
   3   4   4        0.45       -0.19      2.38 o 
   4   4   4      119.09      119.29      4.82 o 
   5   4   4        0.02       -0.48      3.50 o 
   6   4   4       13.00       25.72      4.09 o 
   7   4   4       20.08       13.30      4.17 o 
   8   4   4       13.88       13.48      4.77 o 
   9   4   4       29.45       24.98      3.52 o 
  10   4   4       83.75       79.35      6.79 o 
 -13   5   4        0.02       -1.83      2.50 o 
 -12   5   4       26.94       30.68      3.22 o 
 -11   5   4       33.57       26.77      3.24 o 
 -10   5   4      115.35      106.54      3.80 o 
  -9   5   4      534.79      536.81     10.27 o 
  -8   5   4        2.52        2.44      1.95 o 
  -7   5   4     1383.58     1419.32     19.19 o 
  -6   5   4     1281.23     1259.29      8.99 o 
  -5   5   4       96.67       96.39      1.91 o 
  -4   5   4     1044.84     1016.66      8.28 o 
  -3   5   4      238.30      304.55      2.51 o 
  -2   5   4      700.93      615.54      8.44 o 
  -1   5   4        3.56        5.25      1.63 o 
   0   5   4      451.85      438.44      3.47 o 
   1   5   4      296.23      298.67      4.94 o 
   2   5   4      160.04      166.17      2.25 o 
   3   5   4       18.90       16.78      3.50 o 
   4   5   4     1285.60     1293.85     13.07 o 
   5   5   4       13.11       14.57      4.45 o 
   6   5   4        3.97        1.86      4.53 o 
   7   5   4      142.19      123.57      6.03 o 
   8   5   4        2.36        3.60      4.45 o 
   9   5   4        2.47        1.16      4.97 o 
  10   5   4        3.14        0.44      3.77 o 
 -12   6   4        0.12        2.71      3.09 o 
 -11   6   4      162.21      162.68     16.42 o 
 -10   6   4      360.55      352.47      7.83 o 
  -9   6   4       11.57       11.73      3.67 o 
  -8   6   4       46.11       38.33      4.10 o 
  -7   6   4     1179.91     1131.42      7.89 o 
  -6   6   4      451.70      410.50      4.67 o 
  -5   6   4      783.37      760.97      9.15 o 
  -4   6   4       33.22       36.34      1.54 o 
  -3   6   4      916.01      844.91      7.14 o 
  -2   6   4      258.31      271.99      4.65 o 
  -1   6   4       44.29       32.14      1.76 o 
   0   6   4      118.91      155.78      2.64 o 
   1   6   4      299.79      280.91      2.89 o 
   2   6   4      643.26      625.06      5.85 o 
   3   6   4        0.46        1.96      3.23 o 
   4   6   4      323.24      325.25      7.63 o 
   5   6   4      109.63      112.31      5.54 o 
   6   6   4       84.39       80.02      5.89 o 
   7   6   4        1.21        0.09      4.33 o 
   8   6   4       76.60       80.10      6.29 o 
   9   6   4      102.57       91.18      6.57 o 
 -12   7   4        5.22        6.96      4.36 o 
 -11   7   4      160.33      148.18      6.26 o 
 -10   7   4       33.67       33.68      4.39 o 
  -9   7   4        0.03        1.28      4.03 o 
  -8   7   4      184.78      170.54      5.51 o 
  -7   7   4        9.21        3.49      3.87 o 
  -6   7   4      121.59      105.96      3.23 o 
  -5   7   4      900.37      889.44      8.10 o 
  -4   7   4      605.11      573.01      6.36 o 
  -3   7   4      570.29      559.60      6.86 o 
  -2   7   4       26.37       26.54      1.76 o 
  -1   7   4       98.61       93.01      3.08 o 
   0   7   4       64.36       72.84      1.61 o 
   1   7   4      200.33      175.57      3.91 o 
   2   7   4        0.09        0.64      2.32 o 
   3   7   4      461.10      463.33      8.78 o 
   4   7   4      189.46      164.88      6.13 o 
   5   7   4       25.64       21.26      4.53 o 
   6   7   4       60.66       45.16      5.66 o 
   7   7   4      128.93      130.55      7.39 o 
   8   7   4       37.95       42.95      5.90 o 
   9   7   4        5.43        3.97      5.77 o 
 -11   8   4        3.09       -0.38      4.66 o 
 -10   8   4       14.76       16.33      5.00 o 
  -9   8   4       75.54       81.68      5.52 o 
  -8   8   4      234.18      221.13      6.33 o 
  -7   8   4      235.57      213.42      5.84 o 
  -6   8   4       24.65       14.28      4.25 o 
  -5   8   4      970.94      974.01      7.62 o 
  -4   8   4       92.80       87.41      2.29 o 
  -3   8   4      113.77      105.53      3.19 o 
  -2   8   4       38.36       37.84      2.25 o 
  -1   8   4      472.12      479.95      4.29 o 
   0   8   4     1964.94     1941.77     13.43 o 
   1   8   4       16.25       15.96      2.66 o 
   2   8   4        4.30        2.67      2.57 o 
   3   8   4        5.15        6.02      4.12 o 
   4   8   4      184.20      183.41      6.94 o 
   5   8   4      147.05      159.23      7.23 o 
   6   8   4      148.98      141.43      7.08 o 
   7   8   4        3.59        4.24      4.91 o 
   8   8   4      120.90      109.57      7.81 o 
 -11   9   4       20.34       18.41      4.78 o 
 -10   9   4      133.22      141.68      6.39 o 
  -9   9   4      233.24      227.34      7.13 o 
  -8   9   4       44.36       35.93      4.08 o 
  -7   9   4       13.04       11.00      3.29 o 
  -6   9   4       30.22       35.62      2.84 o 
  -5   9   4      145.07      147.76      9.24 o 
  -4   9   4      184.27      176.82      3.87 o 
  -3   9   4      404.60      371.91      4.91 o 
  -2   9   4       17.35       17.05      2.11 o 
  -1   9   4      228.19      201.53      3.31 o 
   0   9   4        6.51        4.35      1.93 o 
   1   9   4        0.30       -1.87      2.46 o 
   2   9   4       79.00       89.44      3.55 o 
   3   9   4        4.87        6.33      4.37 o 
   4   9   4      268.33      268.67      8.23 o 
   5   9   4      242.40      255.71      8.72 o 
   6   9   4        3.54        1.30      4.93 o 
   7   9   4       12.69       14.66      5.54 o 
   8   9   4        0.19       -6.25      6.25 o 
 -10  10   4       10.70       18.21      4.66 o 
  -9  10   4       20.83       17.88      4.44 o 
  -8  10   4       50.26       48.30      4.68 o 
  -7  10   4       78.43       77.58      4.67 o 
  -6  10   4       42.82       40.38      2.99 o 
  -5  10   4      105.40       96.50      3.26 o 
  -4  10   4      136.25      123.73      3.43 o 
  -3  10   4      190.74      209.82      4.17 o 
  -2  10   4      871.03      889.55      8.10 o 
  -1  10   4       19.76       20.60      2.91 o 
   0  10   4        1.54       -0.01      2.00 o 
   1  10   4      139.83      140.80      4.15 o 
   2  10   4      372.12      358.26      8.84 o 
   3  10   4       80.96       81.50      6.25 o 
   4  10   4        0.43       -3.81      4.89 o 
   5  10   4        0.44       -4.07      5.22 o 
   6  10   4        2.74        1.45      5.48 o 
   7  10   4        0.00       -3.31      5.71 o 
  -9  11   4      104.01       97.22      5.03 o 
  -8  11   4        5.54        6.15      4.06 o 
  -7  11   4      177.67      194.10      6.40 o 
  -6  11   4      123.99      118.67      3.89 o 
  -5  11   4      100.09       84.78      5.97 o 
  -4  11   4       10.66        9.98      2.57 o 
  -3  11   4       33.35       35.38      3.25 o 
  -2  11   4       16.45       19.85      3.12 o 
  -1  11   4       92.59       89.94      5.43 o 
   0  11   4       33.67       31.25      2.58 o 
   1  11   4      155.20      154.95      4.56 o 
   2  11   4      236.20      245.99      7.83 o 
   3  11   4       36.35       28.92      4.89 o 
   4  11   4       80.43      101.16      6.67 o 
   5  11   4       11.58       10.40      5.87 o 
   6  11   4      112.02      120.49      7.71 o 
  -8  12   4        0.62        0.27      4.04 o 
  -7  12   4       12.33       12.74      4.11 o 
  -6  12   4        4.42        3.03      2.91 o 
  -5  12   4        1.74       -1.60      2.38 o 
  -4  12   4       11.27       18.73      4.94 o 
  -3  12   4        1.57       -3.68      6.44 o 
  -2  12   4       31.75       42.01      3.99 o 
  -1  12   4        2.88        3.48      3.97 o 
   0  12   4        6.82       10.57      2.93 o 
   1  12   4        5.79        3.29      3.39 o 
   2  12   4       16.59       18.04      5.03 o 
   3  12   4       11.02       12.87      5.27 o 
   4  12   4       14.33       22.34      5.52 o 
   5  12   4       31.45       35.19      6.55 o 
  -6  13   4       25.61       15.98      5.05 o 
  -5  13   4        4.83        3.51      4.95 o 
  -4  13   4       11.83       18.28      3.88 o 
  -3  13   4       19.48       16.83      3.30 o 
  -2  13   4        0.00       -1.28      3.22 o 
  -1  13   4       23.45       18.30      3.30 o 
   0  13   4        3.57        6.26      3.87 o 
   1  13   4        2.82        1.07      4.78 o 
   2  13   4        1.08        2.15      5.12 o 
   3  13   4       36.82       32.91      5.71 o 
  -4  14   4        8.89        3.79      4.83 o 
  -3  14   4       75.34       89.12      4.23 o 
  -2  14   4       60.11       75.97      4.28 o 
  -1  14   4        0.26       -2.35      3.17 o 
   0  14   4       52.48       60.95      5.51 o 
 -14   1   5       37.81       35.61      5.58 o 
 -13   1   5       19.55       25.70      5.38 o 
 -12   1   5       28.63       36.62      3.18 o 
 -11   1   5       14.31       18.84      2.18 o 
 -10   1   5        0.13        1.10      2.47 o 
  -9   1   5       83.21       76.47      3.30 o 
  -8   1   5      800.77      858.54      9.37 o 
  -7   1   5     2285.82     2484.67     14.25 o 
  -6   1   5       20.14       19.32      0.94 o 
  -5   1   5     6820.43     7382.75     14.46 o 
  -4   1   5     2279.74     2657.25     11.40 o 
  -3   1   5      720.88      738.73      4.18 o 
  -2   1   5     7505.80     7203.77     75.15 o 
  -1   1   5       13.42       15.61      0.93 o 
   0   1   5     3075.89     3055.86      7.72 o 
   1   1   5       32.51       54.74      0.96 o 
   2   1   5     2375.34     2295.62     11.81 o 
   3   1   5      280.72      288.83      3.48 o 
   4   1   5       17.79       18.24      1.94 o 
   5   1   5      274.63      286.30     10.19 o 
   6   1   5       61.49       54.64      2.93 o 
   7   1   5        1.64        6.14      2.58 o 
   8   1   5        0.04        2.55      2.97 o 
   9   1   5        0.65        4.68      7.26 o 
  10   1   5        5.00        7.63      3.40 o 
 -14   2   5       47.05       42.94      5.69 o 
 -13   2   5       65.58       64.08      5.77 o 
 -12   2   5      255.61      235.21      4.84 o 
 -11   2   5      163.41      146.21     10.10 o 
 -10   2   5       54.30       55.30      4.13 o 
  -9   2   5      271.93      268.85      8.60 o 
  -8   2   5       64.89       49.81      1.95 o 
  -7   2   5      663.88      684.35      3.68 o 
  -6   2   5      546.51      547.23      3.51 o 
  -5   2   5     1056.29     1218.99      5.90 o 
  -4   2   5        8.40       20.14      0.96 o 
  -3   2   5     2342.69     2526.01     13.42 o 
  -2   2   5       16.70       16.31      0.85 o 
  -1   2   5      420.20      475.80      2.44 o 
   0   2   5      156.26      165.43      1.27 o 
   1   2   5     1915.96     1856.42      6.80 o 
   2   2   5      855.33      876.07     10.84 o 
   3   2   5       47.86       63.85      2.15 o 
   4   2   5      163.85      140.07      2.48 o 
   5   2   5       56.43       55.08      2.93 o 
   6   2   5       44.52       43.43      2.79 o 
   7   2   5       10.05       14.91      2.68 o 
   8   2   5        4.84        9.76      2.95 o 
   9   2   5       86.03       90.81      4.35 o 
  10   2   5       12.92       21.89      3.98 o 
 -13   3   5        7.39        4.59      2.65 o 
 -12   3   5       31.42       32.25      3.12 o 
 -11   3   5      152.39      146.03      4.17 o 
 -10   3   5       15.70       11.12      3.04 o 
  -9   3   5      158.42      154.02      4.22 o 
  -8   3   5       74.76       63.48      3.07 o 
  -7   3   5      258.81      263.43      2.97 o 
  -6   3   5      628.00      615.89      4.70 o 
  -5   3   5     5369.79     5694.83     14.17 o 
  -4   3   5     4303.63     4345.03      7.41 o 
  -3   3   5     1159.23     1189.43      3.97 o 
  -2   3   5       22.24       18.91      0.72 o 
  -1   3   5     2026.51     2026.62     14.47 o 
   0   3   5      624.50      609.45      6.40 o 
   1   3   5      199.50      230.06      2.19 o 
   2   3   5       57.55       46.70      1.72 o 
   3   3   5       54.59       41.02      2.15 o 
   4   3   5       97.40       91.84      2.71 o 
   5   3   5      104.01       97.89      5.87 o 
   6   3   5       13.37       17.37      2.67 o 
   7   3   5        9.52       16.69      2.71 o 
   8   3   5       42.40       36.08      3.49 o 
   9   3   5        9.81        8.97      3.29 o 
  10   3   5       18.85       16.34      4.06 o 
 -13   4   5        0.09        1.28      3.03 o 
 -12   4   5       24.60       21.64      3.20 o 
 -11   4   5       14.68       13.93      2.96 o 
 -10   4   5      320.79      307.44      9.78 o 
  -9   4   5     1597.75     1723.79     28.89 o 
  -8   4   5      242.16      245.45     11.03 o 
  -7   4   5      716.76      717.67      8.87 o 
  -6   4   5      213.86      258.13      3.37 o 
  -5   4   5       96.67      110.50      1.85 o 
  -4   4   5      257.58      247.34      3.01 o 
  -3   4   5      209.57      241.00      2.25 o 
  -2   4   5      191.13      159.89      1.73 o 
  -1   4   5      701.03      675.65      8.04 o 
   0   4   5      293.82      297.31      2.39 o 
   1   4   5       86.09       78.88      1.77 o 
   2   4   5       24.72       24.54      1.47 o 
   3   4   5      346.80      332.17      4.13 o 
   4   4   5      693.06      692.74      9.72 o 
   5   4   5      198.44      193.82      6.35 o 
   6   4   5        6.01        7.57      4.10 o 
   7   4   5      160.44      166.65      5.40 o 
   8   4   5        9.88        6.09      3.06 o 
   9   4   5       47.74       47.04      4.72 o 
 -13   5   5       27.09       24.86      3.15 o 
 -12   5   5       13.78        8.95      3.36 o 
 -11   5   5      186.96      189.95      4.85 o 
 -10   5   5      110.53      103.91      8.72 o 
  -9   5   5      189.79      226.65      6.66 o 
  -8   5   5      186.70      189.73      5.92 o 
  -7   5   5      115.20      111.64      5.14 o 
  -6   5   5     1068.95     1118.16     10.83 o 
  -5   5   5      511.99      456.29      3.41 o 
  -4   5   5      349.63      295.59      2.75 o 
  -3   5   5      977.04      999.85      3.88 o 
  -2   5   5     1147.08     1184.24      9.51 o 
  -1   5   5      113.80       94.07      2.27 o 
   0   5   5        2.37        8.68      2.22 o 
   1   5   5        7.14        1.80      1.23 o 
   2   5   5       50.75       49.94      1.81 o 
   3   5   5      559.32      569.04      8.96 o 
   4   5   5      131.99      131.89      5.60 o 
   5   5   5       94.14       87.58      5.36 o 
   6   5   5       25.12       35.94      4.97 o 
   7   5   5        8.89        5.44      4.67 o 
   8   5   5       34.10       37.05      3.60 o 
   9   5   5       21.52       29.96      3.70 o 
 -13   6   5        0.01        1.23      3.47 o 
 -12   6   5        2.26        6.96      4.57 o 
 -11   6   5       34.76       26.91      4.41 o 
 -10   6   5        0.35       -1.80      3.65 o 
  -9   6   5        0.53       -0.17      4.36 o 
  -8   6   5      867.53      901.06     10.97 o 
  -7   6   5     1356.10     1380.64     12.91 o 
  -6   6   5       14.75       17.68      3.73 o 
  -5   6   5      224.69      234.52      7.40 o 
  -4   6   5       62.97       67.68      2.38 o 
  -3   6   5        1.07        3.60      1.30 o 
  -2   6   5      167.07      161.94      2.37 o 
  -1   6   5      236.64      232.74      5.22 o 
   0   6   5       29.36       22.96      1.53 o 
   1   6   5      150.67      162.55      2.60 o 
   2   6   5     1663.39     1680.08     48.41 o 
   3   6   5      164.15      166.57      5.74 o 
   4   6   5      125.10      103.83      5.45 o 
   5   6   5        4.88        9.81      4.71 o 
   6   6   5       12.45       12.27      5.06 o 
   7   6   5        1.08        4.96      4.52 o 
   8   6   5        8.41        5.37      4.78 o 
   9   6   5       28.64       27.86      3.90 o 
 -12   7   5       44.80       63.16      5.46 o 
 -11   7   5      318.81      326.45      8.43 o 
 -10   7   5        6.85        5.15      3.69 o 
  -9   7   5      233.97      266.09      6.93 o 
  -8   7   5      376.63      411.82      8.03 o 
  -7   7   5      449.47      441.93      8.14 o 
  -6   7   5      284.19      326.77     10.24 o 
  -5   7   5      232.42      231.07      4.16 o 
  -4   7   5      224.86      243.30      4.00 o 
  -3   7   5      607.05      592.76      8.99 o 
  -2   7   5       27.36       23.35      1.95 o 
  -1   7   5        0.05       -0.42      1.53 o 
   0   7   5      104.51      107.44      2.36 o 
   1   7   5       55.96       47.23      3.07 o 
   2   7   5       46.97       44.93      3.07 o 
   3   7   5       41.80       48.23      4.64 o 
   4   7   5       80.85       72.24      4.99 o 
   5   7   5      360.08      362.08      9.06 o 
   6   7   5      594.53      624.26     11.82 o 
   7   7   5        0.39        2.38      5.52 o 
   8   7   5       48.98       38.36      5.86 o 
 -11   8   5       25.81       20.19      4.56 o 
 -10   8   5       47.60       42.45      4.69 o 
  -9   8   5      173.67      158.77      6.06 o 
  -8   8   5      252.97      230.57      6.62 o 
  -7   8   5        1.07        0.38      3.59 o 
  -6   8   5      337.69      335.76      5.21 o 
  -5   8   5      337.46      326.09      7.97 o 
  -4   8   5      224.55      213.50      4.04 o 
  -3   8   5       13.07       11.66      2.22 o 
  -2   8   5      152.13      140.30      7.99 o 
  -1   8   5        0.03        1.45      1.78 o 
   0   8   5      472.18      467.53      6.57 o 
   1   8   5        3.10        0.33      4.42 o 
   2   8   5        3.74        0.71      2.56 o 
   3   8   5       19.38       20.18      4.15 o 
   4   8   5        9.59       11.87      5.09 o 
   5   8   5        0.05       -2.78      5.32 o 
   6   8   5        4.17        4.02      5.40 o 
   7   8   5       53.53       63.10      6.83 o 
   8   8   5        0.76        0.74      5.82 o 
 -11   9   5       49.19       56.94      5.63 o 
 -10   9   5       19.15       17.11      4.48 o 
  -9   9   5      281.01      273.99      7.16 o 
  -8   9   5      144.00      142.96      5.30 o 
  -7   9   5       10.44        6.28      3.54 o 
  -6   9   5        2.87        2.04      2.54 o 
  -5   9   5      143.01      149.17      5.46 o 
  -4   9   5        5.81        7.02      2.41 o 
  -3   9   5       55.75       56.85      3.15 o 
  -2   9   5      148.35      148.50      3.67 o 
  -1   9   5      118.29      116.90      3.71 o 
   0   9   5       43.17       43.35      3.04 o 
   1   9   5       26.26       18.18      2.76 o 
   2   9   5       90.23       88.96      7.80 o 
   3   9   5      162.50      150.95      6.91 o 
   4   9   5        1.15       -1.71      5.41 o 
   5   9   5       36.16       30.68      5.98 o 
   6   9   5       59.17       54.52      6.77 o 
   7   9   5        0.26       -0.88      6.60 o 
 -10  10   5       11.27       18.78      4.12 o 
  -9  10   5       92.57       80.15      5.56 o 
  -8  10   5       42.59       32.16      4.51 o 
  -7  10   5       74.40       73.82      4.38 o 
  -6  10   5       46.94       42.37      3.02 o 
  -5  10   5        0.09       -2.00      2.51 o 
  -4  10   5       96.71       97.80      3.55 o 
  -3  10   5      101.17      123.72      4.96 o 
  -2  10   5      118.81      111.96      5.32 o 
  -1  10   5       46.76       46.08      3.37 o 
   0  10   5        1.61        0.24      2.80 o 
   1  10   5      531.08      542.60      7.00 o 
   2  10   5      264.38      266.17      8.32 o 
   3  10   5       12.28       10.68      4.63 o 
   4  10   5       53.00       58.16      6.57 o 
   5  10   5        0.95        1.27      5.84 o 
   6  10   5       61.82       62.35      7.39 o 
  -9  11   5        0.14       -1.53      4.48 o 
  -8  11   5       26.83       29.72      4.70 o 
  -7  11   5       85.80       71.05      4.66 o 
  -6  11   5       84.61       89.64      4.63 o 
  -5  11   5        9.38       10.87      2.78 o 
  -4  11   5       79.63       86.07      5.80 o 
  -3  11   5       19.32       16.44      3.02 o 
  -2  11   5      178.14      168.43      5.41 o 
  -1  11   5      125.34      115.22      4.25 o 
   0  11   5        6.58        2.98      3.00 o 
   1  11   5        1.21        0.41      3.12 o 
   2  11   5       12.90       14.19      4.73 o 
   3  11   5       10.12       19.98      5.55 o 
   4  11   5        3.43        5.41      5.19 o 
   5  11   5       11.27        6.53      6.45 o 
  -8  12   5        7.87        8.32      3.94 o 
  -7  12   5        1.53       -0.32      3.54 o 
  -6  12   5        0.89        1.98      2.53 o 
  -5  12   5       33.49       34.69      4.68 o 
  -4  12   5       21.71       28.76      5.04 o 
  -3  12   5        1.12       -1.50      3.00 o 
  -2  12   5      141.48      147.47      4.96 o 
  -1  12   5      424.44      457.35      9.43 o 
   0  12   5       57.62       71.01      6.24 o 
   1  12   5       24.60       15.71      3.60 o 
   2  12   5       12.48        8.61      5.19 o 
   3  12   5      101.24       90.36      6.74 o 
   4  12   5      138.14      158.09      8.37 o 
  -6  13   5       79.98       88.80      6.73 o 
  -5  13   5      164.19      181.37      7.86 o 
  -4  13   5      119.67      119.61      4.59 o 
  -3  13   5       12.64       13.49      3.28 o 
  -2  13   5        7.24        4.55      3.02 o 
  -1  13   5        2.25       -0.60      4.63 o 
   0  13   5       86.41       83.13      4.09 o 
   1  13   5       34.00       29.66      5.48 o 
   2  13   5       38.50       42.46      6.49 o 
  -2  14   5        0.76        2.58      4.23 o 
 -14   0   6        0.99        5.44      5.02 o 
 -13   0   6       32.83       37.95      4.94 o 
 -12   0   6      411.64      400.03      9.64 o 
 -11   0   6     1986.03     1923.99     18.60 o 
 -10   0   6      249.66      241.10      4.41 o 
  -9   0   6     1029.30      999.40     29.84 o 
  -8   0   6      896.39      907.66     16.67 o 
  -7   0   6      150.15      124.29      3.20 o 
  -6   0   6     1219.15     1146.39     21.40 o 
  -5   0   6        3.95        0.72      1.30 o 
  -4   0   6        0.29        4.50      1.73 o 
  -3   0   6     1260.90     1518.22     10.49 o 
  -2   0   6      407.78      504.09      8.69 o 
  -1   0   6      493.63      507.37      2.70 o 
   0   0   6      132.73      126.91      2.98 o 
   1   0   6     2237.49     2195.12      8.14 o 
   2   0   6      515.76      508.41      4.64 o 
   3   0   6      582.85      498.54      4.97 o 
   4   0   6      253.29      254.55      5.64 o 
   5   0   6      145.12      134.61      4.99 o 
   6   0   6       89.97       63.36      4.58 o 
   7   0   6       45.66       41.08      4.54 o 
   8   0   6       91.70       83.93      5.42 o 
   9   0   6       22.08       24.78      5.00 o 
 -14   1   6       27.22       26.23      3.72 o 
 -13   1   6        3.68        4.88      3.37 o 
 -12   1   6       43.41       40.69      3.80 o 
 -11   1   6        6.27       13.19      2.67 o 
 -10   1   6      104.03       94.28      2.92 o 
  -9   1   6        6.55        6.59      1.74 o 
  -8   1   6      302.57      297.50      4.51 o 
  -7   1   6      368.63      357.66      3.06 o 
  -6   1   6      620.50      552.51      7.65 o 
  -5   1   6      731.77      830.82      8.55 o 
  -4   1   6      585.12      544.69      7.84 o 
  -3   1   6       60.65       76.07      1.68 o 
  -2   1   6      802.70      782.59     10.11 o 
  -1   1   6      139.69      123.82      2.16 o 
   0   1   6      499.07      503.62      1.98 o 
   1   1   6       81.06       81.26      1.20 o 
   2   1   6      216.07      213.38      2.04 o 
   3   1   6       60.97       74.58      1.98 o 
   4   1   6       25.92       25.04      1.82 o 
   5   1   6       80.63       72.71      2.87 o 
   6   1   6       14.95       15.84      2.89 o 
   7   1   6      121.83      119.29      4.17 o 
   8   1   6       11.90       16.67      4.72 o 
   9   1   6        0.00       -0.04      3.19 o 
 -14   2   6       16.28       16.34      5.34 o 
 -13   2   6       10.09       11.16      4.64 o 
 -12   2   6       19.21       17.46      3.00 o 
 -11   2   6      288.94      292.17      5.65 o 
 -10   2   6        9.24        7.63      3.03 o 
  -9   2   6     1819.35     1797.09     10.84 o 
  -8   2   6     1848.67     1904.14     14.32 o 
  -7   2   6      406.67      456.27      3.96 o 
  -6   2   6      183.56      169.18      3.06 o 
  -5   2   6      302.65      300.75      2.86 o 
  -4   2   6      401.23      350.97      2.93 o 
  -3   2   6      162.36      216.64      3.03 o 
  -2   2   6     2405.28     2368.56     10.07 o 
  -1   2   6     1340.73     1371.56     14.03 o 
   0   2   6       78.41       87.14      1.14 o 
   1   2   6       24.24       22.16      0.91 o 
   2   2   6      155.94      156.27      2.02 o 
   3   2   6       33.53       42.41      1.77 o 
   4   2   6        8.03        3.42      1.58 o 
   5   2   6       14.19       14.44      1.87 o 
   6   2   6      201.60      201.63      4.41 o 
   7   2   6       16.36       16.16      3.14 o 
   8   2   6      111.43       96.22      4.37 o 
   9   2   6       15.23       21.72      3.49 o 
 -13   3   6        9.73        5.93      2.83 o 
 -12   3   6        0.32       -2.95      2.95 o 
 -11   3   6       27.32       21.74      3.19 o 
 -10   3   6       19.62       19.90      2.98 o 
  -9   3   6      186.90      187.95      9.72 o 
  -8   3   6        1.98        5.06      2.80 o 
  -7   3   6      861.59      896.49      6.27 o 
  -6   3   6       61.88       61.85      3.97 o 
  -5   3   6        6.13        1.45      1.06 o 
  -4   3   6     1203.81     1170.87      4.85 o 
  -3   3   6     1562.67     1454.91      6.30 o 
  -2   3   6        0.68        1.95      1.05 o 
  -1   3   6       91.94       83.75      1.74 o 
   0   3   6        1.02        0.81      0.99 o 
   1   3   6      571.74      564.30      3.47 o 
   2   3   6       85.05       94.62      5.28 o 
   3   3   6      123.63      135.41      2.48 o 
   4   3   6      623.52      625.51      4.87 o 
   5   3   6       29.39       26.98      2.45 o 
   6   3   6       28.50       33.45      3.64 o 
   7   3   6       68.69       63.98      3.32 o 
   8   3   6       23.72       16.85      3.11 o 
   9   3   6       43.74       44.07      3.72 o 
 -13   4   6        0.84       -1.10      3.31 o 
 -12   4   6        3.25       -0.02      3.02 o 
 -11   4   6        6.73        9.94      2.90 o 
 -10   4   6       11.56        5.62      3.04 o 
  -9   4   6        1.02        2.03      3.16 o 
  -8   4   6      164.70      183.63      5.86 o 
  -7   4   6       69.34       67.10      4.62 o 
  -6   4   6      798.71      822.16      5.80 o 
  -5   4   6        6.34       11.17      1.65 o 
  -4   4   6      515.85      478.34      3.61 o 
  -3   4   6      395.83      384.11      4.00 o 
  -2   4   6     1110.88     1174.12     13.69 o 
  -1   4   6      187.95      173.09      2.14 o 
   0   4   6      716.79      706.19      3.99 o 
   1   4   6      172.28      181.20      2.60 o 
   2   4   6      282.09      303.53      4.50 o 
   3   4   6      221.44      224.73      3.90 o 
   4   4   6      225.61      208.99      6.26 o 
   5   4   6        1.40        2.41      2.34 o 
   6   4   6        1.92        2.52      2.76 o 
   7   4   6        2.29       -0.23      2.85 o 
   8   4   6       18.12       13.42      3.31 o 
   9   4   6        8.55        5.55      3.14 o 
 -13   5   6        1.43       -1.92      3.40 o 
 -12   5   6        0.28       -2.76      3.05 o 
 -11   5   6        7.42        6.93      4.14 o 
 -10   5   6       55.28       58.44      4.92 o 
  -9   5   6      718.61      689.85      9.96 o 
  -8   5   6        0.69        0.61      4.21 o 
  -7   5   6      417.75      431.65      7.89 o 
  -6   5   6      910.12      928.13     10.13 o 
  -5   5   6        7.65       13.01      1.85 o 
  -4   5   6      938.61      885.89      4.92 o 
  -3   5   6      618.41      629.28     15.53 o 
  -2   5   6        0.82       -0.53      1.04 o 
  -1   5   6      433.62      446.20      3.74 o 
   0   5   6       79.19       76.47      2.07 o 
   1   5   6      105.15      106.51      2.32 o 
   2   5   6      635.66      658.38     10.04 o 
   3   5   6      278.73      274.25      6.93 o 
   4   5   6       60.08       65.01      4.76 o 
   5   5   6        1.46       -0.03      3.92 o 
   6   5   6       31.75       36.55      4.71 o 
   7   5   6       33.39       40.89      3.51 o 
   8   5   6        0.69       -1.15      3.35 o 
 -12   6   6       12.93        8.70      3.84 o 
 -11   6   6       58.74       45.38      4.54 o 
 -10   6   6        2.78       14.22      4.29 o 
  -9   6   6        0.43        1.72      4.26 o 
  -8   6   6      228.76      192.84      6.10 o 
  -7   6   6     1256.87     1235.22     12.46 o 
  -6   6   6       97.72      104.89      4.09 o 
  -5   6   6      659.19      617.86     17.74 o 
  -4   6   6      496.11      504.92      6.56 o 
  -3   6   6      105.07       99.49      3.64 o 
  -2   6   6       88.07       93.77      2.51 o 
  -1   6   6       28.36       28.94      1.71 o 
   0   6   6      873.90      862.79      7.34 o 
   1   6   6      137.25      140.24      2.72 o 
   2   6   6       44.07       41.07      2.87 o 
   3   6   6        4.48        5.10      3.71 o 
   4   6   6       70.20       67.55      4.86 o 
   5   6   6      260.50      277.63      8.36 o 
   6   6   6       75.48      100.02      6.72 o 
   7   6   6        8.01        7.51      5.06 o 
   8   6   6       26.05       22.97      6.27 o 
 -12   7   6        1.13       -2.46      4.85 o 
 -11   7   6        2.32       -4.33      4.33 o 
 -10   7   6      143.32      154.51      6.10 o 
  -9   7   6       21.22       27.29      4.48 o 
  -8   7   6        0.79        0.71      3.87 o 
  -7   7   6      398.37      378.75      7.62 o 
  -6   7   6      449.38      446.13      9.47 o 
  -5   7   6      705.89      683.23      6.73 o 
  -4   7   6      204.02      196.51      9.65 o 
  -3   7   6        3.14        0.53      1.87 o 
  -2   7   6       93.59       89.15      2.22 o 
  -1   7   6      340.52      321.30      3.67 o 
   0   7   6      345.11      376.26      3.96 o 
   1   7   6      479.14      490.62      5.99 o 
   2   7   6        1.07        1.42      2.44 o 
   3   7   6       18.37       17.79      4.08 o 
   4   7   6       10.53        8.98      4.94 o 
   5   7   6      200.23      191.82      7.27 o 
   6   7   6       52.32       56.76      5.71 o 
   7   7   6       17.90       12.22      5.85 o 
 -11   8   6      191.61      190.15      7.12 o 
 -10   8   6      247.55      219.42      6.95 o 
  -9   8   6       65.83       65.81      4.68 o 
  -8   8   6        6.35        5.72      4.15 o 
  -7   8   6      216.59      184.65      5.93 o 
  -6   8   6       39.21       33.76      3.10 o 
  -5   8   6      927.97      865.81      8.37 o 
  -4   8   6       45.18       43.95      5.25 o 
  -3   8   6      302.00      298.01      4.59 o 
  -2   8   6      914.11      906.96      9.88 o 
  -1   8   6        2.46        0.66      1.84 o 
   0   8   6       67.88       64.36      3.25 o 
   1   8   6       20.58       19.38      4.05 o 
   2   8   6      139.80      130.76      4.07 o 
   3   8   6      461.69      444.24      9.68 o 
   4   8   6      177.30      171.11      7.51 o 
   5   8   6        2.81        2.26      4.76 o 
   6   8   6       62.76       50.50      5.63 o 
   7   8   6       15.09       16.64      6.18 o 
 -11   9   6        1.35       -4.97      4.97 o 
 -10   9   6        0.31       -4.48      4.48 o 
  -9   9   6        0.07        1.13      4.46 o 
  -8   9   6       69.40       70.73      5.25 o 
  -7   9   6      319.34      351.42      7.89 o 
  -6   9   6       52.37       61.26      3.15 o 
  -5   9   6       14.73       16.17      2.65 o 
  -4   9   6       12.43       14.91      2.54 o 
  -3   9   6       96.31      100.11      3.51 o 
  -2   9   6      313.00      311.97      5.23 o 
  -1   9   6       44.20       37.52      3.00 o 
   0   9   6      236.73      217.83      6.18 o 
   1   9   6       26.64       18.88      3.23 o 
   2   9   6       38.70       39.35      5.14 o 
   3   9   6       42.95       41.14      5.42 o 
   4   9   6        1.09       -1.91      5.22 o 
   5   9   6       10.04       16.41      5.19 o 
   6   9   6        3.82        4.85      4.93 o 
 -10  10   6       10.13        9.15      4.17 o 
  -9  10   6       59.78       53.32      4.41 o 
  -8  10   6      105.10       97.26      5.28 o 
  -7  10   6      113.51      112.59      5.68 o 
  -6  10   6       37.77       41.08      3.85 o 
  -5  10   6       25.18       17.65      2.59 o 
  -4  10   6       24.00       22.42      4.38 o 
  -3  10   6      138.83      140.02      5.99 o 
  -2  10   6        1.54       -3.16      4.15 o 
  -1  10   6      154.53      150.78      4.71 o 
   0  10   6      536.62      530.58      7.19 o 
   1  10   6      206.43      201.92      8.21 o 
   2  10   6        1.98       -1.44      4.90 o 
   3  10   6        3.54       -0.08      5.10 o 
   4  10   6        1.92       -0.40      5.86 o 
   5  10   6        3.21        0.59      5.22 o 
  -9  11   6       67.74       69.45      5.58 o 
  -8  11   6       20.87       14.53      3.83 o 
  -7  11   6      112.23      109.70      5.52 o 
  -6  11   6       18.96       11.13      4.10 o 
  -5  11   6      216.31      214.89      4.87 o 
  -4  11   6      231.72      254.44      7.91 o 
  -3  11   6      320.65      312.96      5.86 o 
  -2  11   6        3.44        3.86      4.79 o 
  -1  11   6      129.43      122.34      5.48 o 
   0  11   6       64.34       67.38      7.81 o 
   1  11   6       34.72       35.70      5.22 o 
   2  11   6       41.33       36.86      5.48 o 
   3  11   6       17.21       13.23      5.24 o 
   4  11   6       79.21      106.53      7.18 o 
  -7  12   6       23.31       21.78      3.91 o 
  -6  12   6        2.46       -1.44      2.88 o 
  -5  12   6        3.78        6.71      4.46 o 
  -4  12   6        0.16        1.99      3.18 o 
  -3  12   6        5.21        7.39      3.38 o 
  -2  12   6        1.41        1.67      3.12 o 
  -1  12   6       14.35       14.52      5.02 o 
   0  12   6        9.12       15.08      3.54 o 
   1  12   6       20.72       22.61      3.71 o 
   2  12   6        0.52        0.81      5.17 o 
   3  12   6        3.06       -0.46      6.03 o 
  -5  13   6       24.46       26.55      4.86 o 
  -4  13   6       42.10       42.08      3.97 o 
  -3  13   6        2.34        5.64      3.69 o 
  -2  13   6       25.64       28.36      4.83 o 
  -1  13   6       27.69       25.04      5.03 o 
   0  13   6        0.58        2.74      3.46 o 
   1  13   6       46.74       45.38      6.53 o 
 -14   1   7       80.26       76.02      4.79 o 
 -13   1   7       98.40       76.11      5.87 o 
 -12   1   7       60.54       56.14      2.96 o 
 -11   1   7      326.22      295.12      4.44 o 
 -10   1   7        8.37       12.65      2.10 o 
  -9   1   7       32.74       41.09      2.17 o 
  -8   1   7        1.99        5.75      1.62 o 
  -7   1   7      341.14      350.37      4.16 o 
  -6   1   7      130.50      132.80      2.32 o 
  -5   1   7     1391.26     1414.61      6.31 o 
  -4   1   7     1479.07     1382.01      7.73 o 
  -3   1   7      160.54      172.92      3.06 o 
  -2   1   7     2447.83     2482.94     20.26 o 
  -1   1   7      143.12      209.76      3.35 o 
   0   1   7     4223.21     4341.33     12.75 o 
   1   1   7      605.65      552.88      5.00 o 
   2   1   7      404.71      393.18      3.21 o 
   3   1   7      757.11      709.49      4.50 o 
   4   1   7        2.95        0.78      1.73 o 
   5   1   7      176.45      190.81      3.31 o 
   6   1   7       72.22       81.24      2.77 o 
   7   1   7       42.49       53.86      3.48 o 
   8   1   7       34.98       45.66      3.71 o 
 -14   2   7        6.68        9.82      4.87 o 
 -13   2   7       22.97       20.01      2.70 o 
 -12   2   7       43.58       40.16      2.95 o 
 -11   2   7       25.67       26.48      3.08 o 
 -10   2   7     1380.46     1337.18     11.54 o 
  -9   2   7     1503.88     1488.47     11.88 o 
  -8   2   7       15.03       18.36      2.00 o 
  -7   2   7     1645.58     1580.22     11.78 o 
  -6   2   7       99.63      115.93      2.28 o 
  -5   2   7       34.22       20.28      1.33 o 
  -4   2   7      345.44      336.96      3.98 o 
  -3   2   7       32.46       25.88      1.91 o 
  -2   2   7       26.73       28.43      1.81 o 
  -1   2   7      162.21      141.47      2.64 o 
   0   2   7      262.08      281.39      2.63 o 
   1   2   7       24.64       27.31      1.25 o 
   2   2   7       25.06       21.94      1.83 o 
   3   2   7      350.27      330.77      5.61 o 
   4   2   7      262.70      255.74      3.50 o 
   5   2   7       19.12       20.24      2.09 o 
   6   2   7       11.33       13.64      2.76 o 
   7   2   7       28.07       24.19      3.00 o 
   8   2   7       11.54       11.98      3.36 o 
 -13   3   7       58.38       60.95      8.48 o 
 -12   3   7       52.15       48.06      3.49 o 
 -11   3   7        9.53        8.48      3.01 o 
 -10   3   7        0.01        0.66      3.08 o 
  -9   3   7      242.74      270.99      5.33 o 
  -8   3   7        3.80        3.40      3.86 o 
  -7   3   7     2159.33     2190.92     10.29 o 
  -6   3   7     1417.61     1441.18      8.50 o 
  -5   3   7       14.37       13.07      1.36 o 
  -4   3   7       12.19       15.13      1.21 o 
  -3   3   7      725.59      784.07      5.11 o 
  -2   3   7      598.25      544.92      4.99 o 
  -1   3   7      122.82      101.91      2.09 o 
   0   3   7      115.93      109.37      1.91 o 
   1   3   7      151.10      143.75      2.22 o 
   2   3   7       53.86       54.14      2.60 o 
   3   3   7       21.01       21.62      2.40 o 
   4   3   7       46.74       49.24      2.23 o 
   5   3   7      143.26      145.52      3.88 o 
   6   3   7       51.39       44.58      3.17 o 
   7   3   7        0.04        0.26      2.87 o 
   8   3   7       30.51       34.86      3.48 o 
 -13   4   7       99.51       79.49      3.72 o 
 -12   4   7      208.29      221.44      5.43 o 
 -11   4   7       57.92       52.67      3.48 o 
 -10   4   7       66.01       66.39      5.05 o 
  -9   4   7     1088.46     1102.18     12.36 o 
  -8   4   7      307.01      271.85      6.85 o 
  -7   4   7     2604.81     2697.65     17.61 o 
  -6   4   7     1391.63     1383.49      8.04 o 
  -5   4   7        0.52        0.40      1.49 o 
  -4   4   7      288.06      268.79      3.97 o 
  -3   4   7      160.52      174.16      3.30 o 
  -2   4   7       56.13       55.61      1.51 o 
  -1   4   7       63.30       67.01      1.59 o 
   0   4   7      509.79      486.36      3.62 o 
   1   4   7      255.09      256.48      3.20 o 
   2   4   7      440.63      436.14      5.16 o 
   3   4   7        6.89        6.83      2.32 o 
   4   4   7       52.83       39.70      4.12 o 
   5   4   7        1.11        0.61      3.63 o 
   6   4   7       12.69       13.07      3.02 o 
   7   4   7       75.51       81.48      4.13 o 
   8   4   7       17.02       21.30      3.75 o 
 -13   5   7       10.93        9.69      3.90 o 
 -12   5   7        4.19        3.23      3.53 o 
 -11   5   7      236.90      238.18      6.86 o 
 -10   5   7        6.08        6.25      4.33 o 
  -9   5   7      353.20      327.19      7.47 o 
  -8   5   7      260.28      268.53      7.08 o 
  -7   5   7       15.40        8.34      4.07 o 
  -6   5   7      614.95      604.84     12.82 o 
  -5   5   7       13.99        9.53      2.18 o 
  -4   5   7     1761.35     1777.99      7.56 o 
  -3   5   7     1684.46     1613.16      8.48 o 
  -2   5   7      267.94      254.95      4.49 o 
  -1   5   7       44.78       42.14      1.71 o 
   0   5   7        0.48       -0.17      1.41 o 
   1   5   7       47.46       42.97      2.09 o 
   2   5   7       29.32       36.52      2.40 o 
   3   5   7      135.64      128.91      5.33 o 
   4   5   7        0.00       -1.90      3.73 o 
   5   5   7       13.11       14.25      4.60 o 
   6   5   7       35.92       38.41      5.11 o 
   7   5   7       11.20       11.18      5.18 o 
 -12   6   7       26.09       21.39      4.66 o 
 -11   6   7        2.28        4.07      4.46 o 
 -10   6   7      300.56      321.30      7.89 o 
  -9   6   7      568.94      581.45      9.78 o 
  -8   6   7      226.40      249.20      7.01 o 
  -7   6   7       20.95       16.31      3.96 o 
  -6   6   7       13.27        4.98      2.57 o 
  -5   6   7       86.25       80.70      3.04 o 
  -4   6   7       25.26       21.20      1.92 o 
  -3   6   7      246.24      259.42     10.37 o 
  -2   6   7      226.63      207.61      3.72 o 
  -1   6   7      104.78       98.41      2.17 o 
   0   6   7       87.35       82.81      2.39 o 
   1   6   7       24.12       17.37      2.54 o 
   2   6   7        5.80        6.69      2.66 o 
   3   6   7       84.97       84.85      5.33 o 
   4   6   7       14.50       10.30      4.24 o 
   5   6   7        9.88       12.92      4.50 o 
   6   6   7        0.00        0.71      4.36 o 
   7   6   7       14.28        8.88      5.33 o 
 -12   7   7       24.06       26.47      5.00 o 
 -11   7   7       11.47       10.84      4.74 o 
 -10   7   7       11.88       11.38      3.90 o 
  -9   7   7       21.75       23.23      3.95 o 
  -8   7   7      199.54      196.52      6.46 o 
  -7   7   7        2.91        5.78      4.34 o 
  -6   7   7     1053.37     1109.56      8.45 o 
  -5   7   7      938.48      935.95     14.08 o 
  -4   7   7       53.59       55.78      3.00 o 
  -3   7   7      486.02      486.49     16.12 o 
  -2   7   7        4.97        2.34      1.82 o 
  -1   7   7      222.44      217.00      3.64 o 
   0   7   7       54.23       49.67      3.08 o 
   1   7   7       10.95        9.89      2.58 o 
   2   7   7       42.22       38.75      3.13 o 
   3   7   7       16.02       14.23      4.64 o 
   4   7   7       89.94       83.89      6.10 o 
   5   7   7       31.21       26.23      4.66 o 
   6   7   7        2.31        6.06      4.89 o 
 -11   8   7       40.13       37.51      5.24 o 
 -10   8   7        0.08       -1.31      4.34 o 
  -9   8   7        9.86        6.69      4.20 o 
  -8   8   7        0.17       -1.03      3.93 o 
  -7   8   7       48.29       45.56      4.81 o 
  -6   8   7      379.46      336.06      5.25 o 
  -5   8   7        4.06        5.43      2.68 o 
  -4   8   7      406.03      391.13      5.39 o 
  -3   8   7      359.29      347.23      6.79 o 
  -2   8   7        1.08        0.88      1.56 o 
  -1   8   7        0.45        0.89      2.69 o 
   0   8   7       42.57       46.71      3.16 o 
   1   8   7       62.07       50.48      3.36 o 
   2   8   7        9.10        4.67      4.34 o 
   3   8   7       21.72       24.13      5.15 o 
   4   8   7        0.57        7.36      5.33 o 
   5   8   7       11.15       13.24      4.96 o 
   6   8   7        0.92        2.45      5.20 o 
 -10   9   7       36.61       41.99      5.09 o 
  -9   9   7        0.70       -3.15      4.58 o 
  -8   9   7        6.56        8.37      4.17 o 
  -7   9   7        3.52        2.39      2.73 o 
  -6   9   7       66.75       78.72      3.59 o 
  -5   9   7      106.25      117.99     14.64 o 
  -4   9   7       64.63       65.58      4.61 o 
  -3   9   7       47.51       43.91      3.87 o 
  -2   9   7        3.36        1.72      2.54 o 
  -1   9   7       29.39       28.98      3.13 o 
   0   9   7       21.87       23.59      2.97 o 
   1   9   7       54.57       54.17      5.87 o 
   2   9   7       10.16        7.55      4.29 o 
   3   9   7        1.53       -0.94      5.06 o 
   4   9   7        4.63        6.05      5.46 o 
   5   9   7        5.91        4.56      5.74 o 
 -10  10   7       40.45       32.30      4.59 o 
  -9  10   7       50.40       35.42      4.47 o 
  -8  10   7        0.35       -3.96      4.20 o 
  -7  10   7       98.15       86.14      3.93 o 
  -6  10   7       27.66       16.68      3.09 o 
  -5  10   7       63.34       57.30      3.54 o 
  -4  10   7      162.12      150.65      6.39 o 
  -3  10   7      349.01      346.75      9.48 o 
  -2  10   7        3.37        0.23      3.95 o 
  -1  10   7      141.66      157.78      5.77 o 
   0  10   7       68.43       82.37      4.11 o 
   1  10   7        7.85       13.26      3.19 o 
   2  10   7        0.05       -2.08      4.53 o 
   3  10   7       44.48       40.73      5.69 o 
   4  10   7      106.65      132.41      7.63 o 
  -8  11   7       32.22       35.81      4.94 o 
  -7  11   7       25.68       25.48      3.26 o 
  -6  11   7       73.19       63.67      6.25 o 
  -5  11   7      104.61      105.47      4.20 o 
  -4  11   7       50.25       64.52      6.05 o 
  -3  11   7       74.83       86.89      4.10 o 
  -2  11   7        1.12        2.10      4.76 o 
  -1  11   7        0.94        0.33      2.91 o 
   0  11   7        4.95        3.41      3.09 o 
   1  11   7       27.95       23.91      3.35 o 
   2  11   7        0.11        2.81      5.51 o 
   3  11   7        4.46       -2.28      5.65 o 
  -7  12   7       45.04       42.42      5.80 o 
  -6  12   7       24.63       17.95      3.00 o 
  -5  12   7        5.49        6.06      4.51 o 
  -4  12   7       20.54       22.08      4.06 o 
  -3  12   7      120.61      130.67     15.21 o 
  -2  12   7        1.84        0.47      4.24 o 
  -1  12   7       48.44       57.33      4.23 o 
   0  12   7        0.01       -0.37      3.16 o 
   1  12   7      117.15      127.92      5.10 o 
  -3  13   7       49.46       58.92      4.56 o 
  -2  13   7      182.75      213.52      9.16 o 
 -13   0   8      227.52      229.67      8.81 o 
 -12   0   8       45.96       50.10      5.30 o 
 -11   0   8       70.95       75.68      3.66 o 
 -10   0   8       87.00       85.58      3.56 o 
  -9   0   8      652.28      651.29     14.19 o 
  -8   0   8     1871.74     1883.11     10.79 o 
  -7   0   8      649.17      662.02     13.43 o 
  -6   0   8      142.34      155.33      4.78 o 
  -5   0   8     2195.45     2030.27     14.38 o 
  -4   0   8      285.52      279.06      5.70 o 
  -3   0   8      800.72      787.95      9.07 o 
  -2   0   8      334.04      332.82      6.48 o 
  -1   0   8      357.96      342.80      6.74 o 
   0   0   8      143.72      124.56      4.70 o 
   1   0   8      111.65       99.81      4.56 o 
   2   0   8      327.41      310.97      6.84 o 
   3   0   8       98.94       96.90      4.59 o 
   4   0   8       40.01       48.14      3.94 o 
   5   0   8       17.55       18.50      3.48 o 
   6   0   8       23.78       26.53      3.11 o 
   7   0   8        1.09        2.13      3.81 o 
 -13   1   8        8.76        7.24      3.73 o 
 -12   1   8      146.29      147.45      3.86 o 
 -11   1   8      122.78      130.56      4.63 o 
 -10   1   8       12.81       12.60      2.14 o 
  -9   1   8       74.20       74.31      2.25 o 
  -8   1   8      106.19      112.35      2.44 o 
  -7   1   8       10.29       11.33      1.84 o 
  -6   1   8      301.69      286.12      3.48 o 
  -5   1   8      214.87      208.25      3.64 o 
  -4   1   8      146.07      135.86      3.18 o 
  -3   1   8     1094.29     1087.13      7.53 o 
  -2   1   8      328.09      315.99      4.47 o 
  -1   1   8        7.70        8.73      1.62 o 
   0   1   8      245.90      242.35      3.11 o 
   1   1   8      301.92      296.64     12.59 o 
   2   1   8      126.93      129.61      3.53 o 
   3   1   8        4.08        2.59      1.79 o 
   4   1   8       56.45       53.69      2.69 o 
   5   1   8       43.02       42.37      3.01 o 
   6   1   8       10.19       11.14      2.28 o 
   7   1   8        5.63        4.66      2.89 o 
 -13   2   8        6.65        7.45      2.58 o 
 -12   2   8        1.96        0.63      2.55 o 
 -11   2   8      264.71      262.26      4.50 o 
 -10   2   8      316.27      327.58      8.39 o 
  -9   2   8      139.20      156.87      3.13 o 
  -8   2   8       70.60       82.11      2.48 o 
  -7   2   8       91.44       89.53      2.44 o 
  -6   2   8     1993.36     1937.39     12.26 o 
  -5   2   8      765.89      733.89     11.46 o 
  -4   2   8      547.47      537.68      8.28 o 
  -3   2   8     1697.96     1692.80      9.37 o 
  -2   2   8        0.58       -0.30      1.98 o 
  -1   2   8      109.09       89.93      2.30 o 
   0   2   8       24.30       24.23      1.85 o 
   1   2   8      256.88      263.15      3.36 o 
   2   2   8        1.98        4.34      1.87 o 
   3   2   8       84.08       86.16      2.63 o 
   4   2   8       98.73       85.32      2.73 o 
   5   2   8        0.01       -0.22      3.27 o 
   6   2   8        5.99        2.03      3.82 o 
   7   2   8        8.14        9.93      3.87 o 
 -13   3   8        0.60       -2.84      2.89 o 
 -12   3   8       85.00       89.21      3.30 o 
 -11   3   8       89.74       86.47      4.09 o 
 -10   3   8       13.62       15.67      2.87 o 
  -9   3   8      620.84      626.31     11.03 o 
  -8   3   8        0.00        0.76      1.77 o 
  -7   3   8      102.13      106.01      2.50 o 
  -6   3   8       39.41       46.86      2.12 o 
  -5   3   8      233.15      216.83      3.91 o 
  -4   3   8       42.68       41.40      2.58 o 
  -3   3   8      134.10      139.79      3.31 o 
  -2   3   8      126.53      128.62      3.28 o 
  -1   3   8     1364.52     1359.86     10.51 o 
   0   3   8      482.92      477.98      3.87 o 
   1   3   8      119.75      120.80      2.59 o 
   2   3   8      823.75      851.90     14.79 o 
   3   3   8        0.01        1.29      1.87 o 
   4   3   8      154.45      153.11      6.01 o 
   5   3   8        7.17        5.11      4.01 o 
   6   3   8        0.11        2.93      4.34 o 
   7   3   8       50.40       57.38      5.17 o 
 -13   4   8        1.13        1.02      2.87 o 
 -12   4   8        3.78        4.08      3.61 o 
 -11   4   8       10.47       10.48      3.06 o 
 -10   4   8       83.22       88.33      7.87 o 
  -9   4   8       81.62       88.79      7.97 o 
  -8   4   8       33.41       40.18      2.98 o 
  -7   4   8       43.99       38.60      3.41 o 
  -6   4   8      108.74      102.62      2.98 o 
  -5   4   8      237.24      209.32      3.84 o 
  -4   4   8     1971.44     1943.70     10.17 o 
  -3   4   8      586.44      574.32     15.08 o 
  -2   4   8     1356.72     1332.45      8.74 o 
  -1   4   8     1099.49     1088.47      8.99 o 
   0   4   8        0.98        1.98      1.60 o 
   1   4   8      193.44      179.45      2.79 o 
   2   4   8       91.97       86.01      3.20 o 
   3   4   8        3.57        6.82      3.54 o 
   4   4   8        5.12       10.25      3.72 o 
   5   4   8       39.91       38.49      4.53 o 
   6   4   8       11.17       15.78      4.79 o 
   7   4   8        0.25        0.79      4.31 o 
 -13   5   8       50.34       46.52      4.77 o 
 -12   5   8       62.95       65.26      5.13 o 
 -11   5   8       20.47       14.97      4.41 o 
 -10   5   8        7.10        5.15      4.16 o 
  -9   5   8       37.00       33.14      4.42 o 
  -8   5   8        5.04       -3.19      4.33 o 
  -7   5   8        2.26        5.84      3.47 o 
  -6   5   8       18.67       19.15      3.64 o 
  -5   5   8        3.63        5.32      2.12 o 
  -4   5   8       88.97       87.76      3.16 o 
  -3   5   8       44.96       42.71      4.40 o 
  -2   5   8      649.81      647.86      6.27 o 
  -1   5   8      830.25      800.92      5.68 o 
   0   5   8      104.86      107.38      2.40 o 
   1   5   8      168.21      169.97      2.81 o 
   2   5   8      191.51      186.82      6.11 o 
   3   5   8       13.17       16.96      4.20 o 
   4   5   8        5.93        7.75      4.33 o 
   5   5   8       14.25       12.95      4.66 o 
   6   5   8        8.83        7.62      4.69 o 
 -12   6   8       25.58       26.61      5.29 o 
 -11   6   8       88.31       96.05      6.08 o 
 -10   6   8        0.28       -3.01      4.44 o 
  -9   6   8        0.57       -0.85      4.39 o 
  -8   6   8       37.52       26.82      4.49 o 
  -7   6   8      161.61      134.31      5.53 o 
  -6   6   8      121.38      121.42      5.44 o 
  -5   6   8     1536.79     1463.17     13.60 o 
  -4   6   8      918.50      906.11      5.96 o 
  -3   6   8       62.74       56.58      2.40 o 
  -2   6   8      886.34      876.36      7.41 o 
  -1   6   8      764.05      787.84      5.80 o 
   0   6   8       36.09       34.48      1.99 o 
   1   6   8        1.22       -0.03      2.64 o 
   2   6   8        1.49        2.20      3.81 o 
   3   6   8      133.45      150.20      6.54 o 
   4   6   8       19.88       33.57      4.91 o 
   5   6   8       66.28       66.95      5.89 o 
   6   6   8       48.74       54.68      6.25 o 
 -12   7   8       68.92       83.54      6.44 o 
 -11   7   8        1.51        8.13      4.81 o 
 -10   7   8       24.43       27.80      4.38 o 
  -9   7   8        6.15        5.62      3.88 o 
  -8   7   8        1.42        1.82      4.17 o 
  -7   7   8      174.60      164.11      6.25 o 
  -6   7   8      594.49      597.60      9.60 o 
  -5   7   8      177.75      198.75      4.29 o 
  -4   7   8       59.43       48.73      3.74 o 
  -3   7   8       34.81       32.77      2.61 o 
  -2   7   8       12.92       14.65      1.76 o 
  -1   7   8      126.21      125.99      2.61 o 
   0   7   8        2.66        1.78      2.04 o 
   1   7   8      172.01      173.49      8.45 o 
   2   7   8       11.77        9.40      4.10 o 
   3   7   8        1.45        0.92      4.59 o 
   4   7   8        5.35        2.49      4.72 o 
   5   7   8       15.58       19.97      5.75 o 
 -11   8   8        5.77        7.20      4.56 o 
 -10   8   8       13.37       22.38      5.27 o 
  -9   8   8      262.73      283.12      7.64 o 
  -8   8   8      269.50      255.20      7.30 o 
  -7   8   8      203.97      175.56      4.39 o 
  -6   8   8       29.36       26.83      3.01 o 
  -5   8   8      192.47      192.66      4.43 o 
  -4   8   8        0.27       -1.46      2.51 o 
  -3   8   8       79.80       67.02      4.12 o 
  -2   8   8       92.79       88.23      2.35 o 
  -1   8   8        4.83        3.38      2.09 o 
   0   8   8      127.28      132.36      4.25 o 
   1   8   8      286.88      295.62      5.45 o 
   2   8   8        0.33        2.00      4.30 o 
   3   8   8       32.45       38.59      5.59 o 
   4   8   8        3.51       -2.70      5.41 o 
   5   8   8      166.83      167.27      8.29 o 
 -10   9   8        4.64        8.48      4.17 o 
  -9   9   8       62.75       58.31      5.47 o 
  -8   9   8       18.93       11.60      4.72 o 
  -7   9   8       71.39       69.68      3.53 o 
  -6   9   8       14.36       15.48      2.77 o 
  -5   9   8       84.69       99.07      3.89 o 
  -4   9   8      501.54      551.53      6.71 o 
  -3   9   8      184.67      196.69      5.90 o 
  -2   9   8       16.26       16.09      4.96 o 
  -1   9   8       12.70        9.83      2.11 o 
   0   9   8       63.28       67.67      3.73 o 
   1   9   8        5.40        7.35      3.09 o 
   2   9   8        4.19       10.29      4.62 o 
   3   9   8        0.55       -0.24      4.78 o 
   4   9   8       35.76       32.89      5.90 o 
  -9  10   8       34.23       27.73      5.28 o 
  -8  10   8       12.93        9.27      4.86 o 
  -7  10   8       71.74       74.28      3.85 o 
  -6  10   8       41.87       36.85      3.25 o 
  -5  10   8        0.33       -0.65      2.87 o 
  -4  10   8       64.70       66.31      3.62 o 
  -3  10   8       35.13       35.50      3.50 o 
  -2  10   8       38.71       41.21      3.44 o 
  -1  10   8        2.02       -0.10      2.85 o 
   0  10   8       17.54       14.11      3.31 o 
   1  10   8        3.61        1.27      3.29 o 
   2  10   8       54.36       50.16      6.22 o 
   3  10   8       66.09       68.86      6.92 o 
  -8  11   8       42.87       39.90      5.19 o 
  -7  11   8      170.14      197.35      7.71 o 
  -6  11   8       31.41       41.83      3.66 o 
  -5  11   8        0.30       -0.47      4.03 o 
  -4  11   8       27.57       42.28      5.71 o 
  -3  11   8        0.62        4.97      3.53 o 
  -2  11   8      155.20      169.05      6.67 o 
  -1  11   8       58.64       65.89      4.33 o 
   0  11   8        2.57       -0.14      3.20 o 
   1  11   8       48.37       46.15      3.91 o 
  -5  12   8       66.41       67.42      5.86 o 
  -4  12   8        9.04        5.03      4.44 o 
  -3  12   8       40.50       38.32      5.54 o 
  -2  12   8       37.79       46.35      5.73 o 
  -1  12   8       84.85       90.66      4.69 o 
 -13   1   9       98.72       99.34      5.13 o 
 -12   1   9       42.69       41.53      3.48 o 
 -11   1   9      178.49      189.71      4.03 o 
 -10   1   9        3.95        3.18      1.85 o 
  -9   1   9      112.06      113.10      2.71 o 
  -8   1   9       55.96       41.38      2.27 o 
  -7   1   9        1.60        2.17      2.40 o 
  -6   1   9        0.54       -0.66      2.31 o 
  -5   1   9        7.42        8.42      2.23 o 
  -4   1   9       23.62       18.77      2.35 o 
  -3   1   9       60.16       71.72      2.95 o 
  -2   1   9      702.06      698.83      6.81 o 
  -1   1   9      436.02      417.00      5.52 o 
   0   1   9       57.63       53.89      2.99 o 
   1   1   9      288.86      261.37     11.99 o 
   2   1   9        1.23       -0.21      2.56 o 
   3   1   9      149.78      144.18      5.28 o 
   4   1   9       15.46       22.68      2.99 o 
   5   1   9      142.64      134.85      4.39 o 
   6   1   9       83.10       95.23      6.04 o 
 -13   2   9        4.72        4.96      2.90 o 
 -12   2   9       94.95      107.84      3.65 o 
 -11   2   9      106.67      100.78      3.41 o 
 -10   2   9        1.29       -1.86      2.64 o 
  -9   2   9        2.06        5.38      2.05 o 
  -8   2   9      667.13      640.33      6.73 o 
  -7   2   9     1120.82     1091.61      9.10 o 
  -6   2   9       32.54       28.48      2.50 o 
  -5   2   9       73.04       62.56      2.90 o 
  -4   2   9      197.90      188.43      3.87 o 
  -3   2   9      472.75      458.34      5.61 o 
  -2   2   9        3.14        0.06      2.38 o 
  -1   2   9      113.88      109.87      2.63 o 
   0   2   9      170.20      160.89      4.82 o 
   1   2   9       42.73       42.88      2.97 o 
   2   2   9        8.84        9.71      2.66 o 
   3   2   9        0.42        0.23      2.56 o 
   4   2   9        1.18        2.20      2.54 o 
   5   2   9       95.79       85.29      5.56 o 
   6   2   9        9.44       11.42      4.35 o 
 -13   3   9       42.23       42.05      3.48 o 
 -12   3   9        0.84       -2.88      3.16 o 
 -11   3   9       10.38        9.64      2.76 o 
 -10   3   9       57.07       50.17      3.29 o 
  -9   3   9        6.32        3.98      2.46 o 
  -8   3   9       11.97        7.88      1.94 o 
  -7   3   9      176.38      173.98      3.76 o 
  -6   3   9      154.15      158.77      9.79 o 
  -5   3   9      133.92      135.84      3.44 o 
  -4   3   9      327.42      341.41      4.94 o 
  -3   3   9        8.18        6.24      4.12 o 
  -2   3   9       79.63       90.86      3.39 o 
  -1   3   9       38.30       43.63      2.92 o 
   0   3   9      186.23      183.26      4.35 o 
   1   3   9      290.20      274.31      4.48 o 
   2   3   9       66.91       75.70      4.57 o 
   3   3   9       64.14       57.94      5.14 o 
   4   3   9       41.03       39.84      4.98 o 
   5   3   9       42.95       33.12      5.07 o 
   6   3   9        2.77        3.50      3.94 o 
 -13   4   9        3.54       -1.97      3.34 o 
 -12   4   9        8.35       11.79      3.48 o 
 -11   4   9        5.71        4.94      2.96 o 
 -10   4   9      127.46      136.27      5.18 o 
  -9   4   9      486.01      497.43      9.26 o 
  -8   4   9        2.38       -0.15      3.86 o 
  -7   4   9      115.57      103.25      3.21 o 
  -6   4   9        7.83        6.67      2.09 o 
  -5   4   9      766.47      719.22      6.67 o 
  -4   4   9     1747.83     1730.78     39.19 o 
  -3   4   9      259.36      238.09      4.98 o 
  -2   4   9      341.16      346.63      6.85 o 
  -1   4   9      710.30      709.64      5.60 o 
   0   4   9      219.45      189.35      3.84 o 
   1   4   9       85.26       79.62      2.71 o 
   2   4   9        2.40        2.38      2.53 o 
   3   4   9      150.71      139.81      5.81 o 
   4   4   9        4.12        1.98      4.28 o 
   5   4   9        1.20       -3.26      4.53 o 
   6   4   9        1.13        2.46      4.27 o 
 -12   5   9       35.90       46.00      4.15 o 
 -11   5   9        0.40        4.21      3.96 o 
 -10   5   9        0.10       -0.55      4.47 o 
  -9   5   9       25.07       22.55      4.40 o 
  -8   5   9       66.21       58.88      4.66 o 
  -7   5   9       65.01       66.38      4.61 o 
  -6   5   9      215.34      215.57      7.00 o 
  -5   5   9      425.16      417.82      5.31 o 
  -4   5   9       62.50       61.51      3.18 o 
  -3   5   9       15.56       16.32      2.64 o 
  -2   5   9      399.38      410.01      5.60 o 
  -1   5   9      525.59      524.37      9.47 o 
   0   5   9       35.30       39.65      2.46 o 
   1   5   9      255.12      238.78      3.81 o 
   2   5   9       14.63       11.36      4.09 o 
   3   5   9        2.65        2.39      2.85 o 
   4   5   9       20.22       16.13      4.71 o 
   5   5   9        0.19       -4.72      4.72 o 
 -12   6   9       95.79       94.43      5.70 o 
 -11   6   9      138.50      137.94      6.24 o 
 -10   6   9       37.32       34.72      4.54 o 
  -9   6   9       13.51       12.21      4.01 o 
  -8   6   9        9.52        6.75      4.15 o 
  -7   6   9      500.26      503.75      9.10 o 
  -6   6   9      175.84      192.61      6.39 o 
  -5   6   9       65.53       74.70      3.81 o 
  -4   6   9      563.72      569.86      6.26 o 
  -3   6   9      108.66      110.35      3.41 o 
  -2   6   9      209.38      206.70      3.55 o 
  -1   6   9      130.71      126.78      3.39 o 
   0   6   9       30.65       32.00      2.40 o 
   1   6   9       73.61       70.86      4.91 o 
   2   6   9        1.47       -1.96      2.87 o 
   3   6   9        7.71        1.98      3.82 o 
   4   6   9        0.81        6.03      4.70 o 
   5   6   9        1.00        4.74      4.82 o 
 -11   7   9      124.86      130.84      6.76 o 
 -10   7   9      119.65      119.30      6.60 o 
  -9   7   9        0.79       -0.43      4.62 o 
  -8   7   9      156.57      154.78      6.20 o 
  -7   7   9      310.21      315.82      7.58 o 
  -6   7   9       40.20       37.12      4.13 o 
  -5   7   9      324.95      324.29      7.51 o 
  -4   7   9      191.34      187.88      4.18 o 
  -3   7   9      421.02      430.37      5.74 o 
  -2   7   9       19.97       18.38      2.11 o 
  -1   7   9       47.10       44.04      2.53 o 
   0   7   9       30.96       37.26      2.67 o 
   1   7   9        2.46        1.26      2.28 o 
   2   7   9       24.57       31.48      4.83 o 
   3   7   9       25.67       26.32      4.80 o 
   4   7   9        2.31        1.45      4.56 o 
 -10   8   9        1.98        3.22      3.91 o 
  -9   8   9       12.13       11.97      5.04 o 
  -8   8   9       27.86       34.43      4.42 o 
  -7   8   9       51.90       59.03      5.17 o 
  -6   8   9       18.31       15.50      3.97 o 
  -5   8   9       30.24       29.30      4.46 o 
  -4   8   9        0.23        2.82      3.87 o 
  -3   8   9       56.54       56.80      4.79 o 
  -2   8   9       25.42       27.49      2.33 o 
  -1   8   9       12.03        5.48      2.24 o 
   0   8   9        0.01       -2.28      2.28 o 
   1   8   9       17.11       13.91      2.38 o 
   2   8   9       12.48       21.52      5.03 o 
   3   8   9       21.65       32.26      5.80 o 
  -9   9   9        8.99       10.16      4.92 o 
  -8   9   9      120.50      126.21      6.13 o 
  -7   9   9       38.55       44.25      4.91 o 
  -6   9   9      110.25       99.97      5.75 o 
  -5   9   9       59.52       71.45      5.28 o 
  -4   9   9       18.36       23.95      4.44 o 
  -3   9   9      136.82      156.03      6.66 o 
  -2   9   9       99.37      118.32      4.24 o 
  -1   9   9        2.88        1.41      2.44 o 
   0   9   9       59.65       59.11      2.81 o 
   1   9   9       14.67       14.05      2.55 o 
   2   9   9       22.35       27.39      4.95 o 
  -8  10   9       29.14       42.91      5.41 o 
  -7  10   9      130.59      153.74      6.89 o 
  -6  10   9       82.51       87.36      5.93 o 
  -5  10   9       15.33       12.60      4.43 o 
  -4  10   9       99.17       94.16      6.31 o 
  -3  10   9       97.45      105.23      4.22 o 
  -2  10   9        3.01        4.33      3.01 o 
  -1  10   9       37.59       36.39      3.52 o 
   0  10   9       24.63       30.65      2.70 o 
   1  10   9       13.68       15.42      2.57 o 
  -6  11   9       27.64       27.86      5.04 o 
  -4  11   9        2.75        1.67      3.08 o 
  -3  11   9        9.30       11.57      3.59 o 
  -2  11   9        5.00        9.69      5.54 o 
  -1  11   9       28.14       32.15      4.23 o 
 -13   0  10       10.31       15.49      5.30 o 
 -12   0  10       27.23       35.11      5.00 o 
 -11   0  10        5.16        5.94      3.00 o 
 -10   0  10      330.54      383.65     11.14 o 
  -9   0  10      132.65      160.95      5.66 o 
  -8   0  10        0.54       -1.36      3.20 o 
  -7   0  10      126.37      147.09      5.48 o 
  -6   0  10     2245.17     2170.87     16.85 o 
  -5   0  10     3057.39     2867.16     19.48 o 
  -4   0  10      120.18      124.84      5.68 o 
  -3   0  10     1258.24     1197.86     13.21 o 
  -2   0  10      924.88      861.67     11.31 o 
  -1   0  10        0.41        2.22      3.83 o 
   0   0  10       58.04       59.59      4.41 o 
   1   0  10        0.67        1.98      3.42 o 
   2   0  10       88.69       99.02      5.56 o 
   3   0  10       27.00       33.01      4.71 o 
   4   0  10        1.27       -0.90      3.79 o 
   5   0  10       12.23       15.15      4.19 o 
 -13   1  10       22.98       23.88      4.02 o 
 -12   1  10       15.17       14.40      2.69 o 
 -11   1  10        2.90        2.86      2.39 o 
 -10   1  10      118.51      113.62      3.17 o 
  -9   1  10       60.59       58.77      2.60 o 
  -8   1  10      133.18      128.65      3.85 o 
  -7   1  10      366.73      333.59     10.39 o 
  -6   1  10        6.03        3.36      2.96 o 
  -5   1  10      295.41      299.30      8.03 o 
  -4   1  10        0.80       -2.50      3.09 o 
  -3   1  10        0.42        2.47      3.12 o 
  -2   1  10       48.20       52.57      3.59 o 
  -1   1  10      218.47      212.30      4.62 o 
   0   1  10       61.47       60.83      5.42 o 
   1   1  10       28.42       30.74      5.26 o 
   2   1  10        4.66        6.49      2.72 o 
   3   1  10        7.72        6.84      2.87 o 
   4   1  10       81.62       87.21      4.08 o 
   5   1  10       12.68        8.57      3.19 o 
 -13   2  10        0.19       -1.96      2.95 o 
 -12   2  10       81.61      101.40      4.65 o 
 -11   2  10       72.20       73.21      8.16 o 
 -10   2  10        0.72        0.34      2.91 o 
  -9   2  10       32.36       36.66      2.37 o 
  -8   2  10      421.98      426.81     11.27 o 
  -7   2  10      451.38      456.35      5.78 o 
  -6   2  10      131.61      114.53      5.12 o 
  -5   2  10      946.06      950.62      8.13 o 
  -4   2  10        0.16       -2.75      2.75 o 
  -3   2  10     1114.73     1116.54      9.38 o 
  -2   2  10      106.34       96.08      3.76 o 
  -1   2  10       91.80       96.60      3.75 o 
   0   2  10       95.24       94.23      4.55 o 
   1   2  10       17.39       16.95      3.00 o 
   2   2  10        5.39        2.95      2.57 o 
   3   2  10       15.45        9.97      2.81 o 
   4   2  10       11.97       16.72      3.25 o 
   5   2  10       53.66       51.45      5.78 o 
 -12   3  10      215.42      241.86      5.86 o 
 -11   3  10       41.07       52.04      3.89 o 
 -10   3  10      142.93      123.10      5.91 o 
  -9   3  10      101.15      105.95      5.30 o 
  -8   3  10      184.12      157.84      3.94 o 
  -7   3  10      220.96      211.19     11.80 o 
  -6   3  10       14.77       12.14      2.58 o 
  -5   3  10       48.38       46.29      3.10 o 
  -4   3  10      338.61      319.80      5.15 o 
  -3   3  10      721.77      720.43      7.34 o 
  -2   3  10       14.18       10.60      2.15 o 
  -1   3  10      162.42      161.16      4.29 o 
   0   3  10        5.57        4.59      5.38 o 
   1   3  10      125.03      126.55      6.22 o 
   2   3  10       64.29       72.41      3.63 o 
   3   3  10      193.45      169.30      9.75 o 
   4   3  10       64.28       66.92      5.85 o 
   5   3  10       17.94       17.85      5.23 o 
 -12   4  10        0.07       -0.32      3.89 o 
 -11   4  10       46.77       52.95      5.62 o 
 -10   4  10        0.89        4.49      3.78 o 
  -9   4  10      118.33      135.15      6.04 o 
  -8   4  10       15.48       16.99      3.90 o 
  -7   4  10      121.26      131.57      3.60 o 
  -6   4  10       34.99       29.79      2.91 o 
  -5   4  10       58.52       56.57      3.07 o 
  -4   4  10       28.18       31.29      3.12 o 
  -3   4  10        0.90       -0.06      2.82 o 
  -2   4  10       14.09       13.33      2.30 o 
  -1   4  10       35.13       35.96      2.45 o 
   0   4  10      134.80      138.42      3.27 o 
   1   4  10      205.10      217.95     10.96 o 
   2   4  10       23.53       31.22      5.01 o 
   3   4  10       68.80       55.05      4.92 o 
   4   4  10       46.99       45.39      5.38 o 
 -12   5  10       66.15       67.52      5.53 o 
 -11   5  10        2.36        4.00      5.06 o 
 -10   5  10       18.73       20.33      5.04 o 
  -9   5  10       65.94       82.49      5.24 o 
  -8   5  10       24.38       18.75      4.26 o 
  -7   5  10       79.20       79.79      5.15 o 
  -6   5  10       20.84       22.84      2.68 o 
  -5   5  10        5.52        5.91      2.54 o 
  -4   5  10      193.67      199.52      6.58 o 
  -3   5  10      285.29      286.98     14.07 o 
  -2   5  10        0.43        2.43      2.18 o 
  -1   5  10        6.76        5.46      2.37 o 
   0   5  10        2.21        2.02      2.20 o 
   1   5  10       17.94       17.78      2.36 o 
   2   5  10        1.39        2.92      3.82 o 
   3   5  10        4.50        3.00      4.49 o 
   4   5  10       39.84       34.52      4.79 o 
 -11   6  10       25.26       27.29      4.92 o 
 -10   6  10        0.03       -0.17      4.57 o 
  -9   6  10       59.93       61.78      5.19 o 
  -8   6  10       86.67       95.58      5.43 o 
  -7   6  10       28.21       24.54      4.37 o 
  -6   6  10      111.07      113.05      5.58 o 
  -5   6  10      165.54      154.17      4.05 o 
  -4   6  10       75.17       73.42      3.41 o 
  -3   6  10      286.02      272.79      4.94 o 
  -2   6  10      215.95      216.23      3.89 o 
  -1   6  10        0.31       -2.20      2.21 o 
   0   6  10      216.30      213.28      4.65 o 
   1   6  10      286.72      296.70     16.54 o 
   2   6  10       23.04       19.16      4.80 o 
   3   6  10       36.08       30.22      4.20 o 
 -10   7  10       31.42       32.51      5.59 o 
  -9   7  10       11.08        8.79      4.99 o 
  -8   7  10       80.72       88.43      5.56 o 
  -7   7  10        7.83       17.58      4.14 o 
  -6   7  10        7.87        8.92      4.41 o 
  -5   7  10       26.67       22.15      4.45 o 
  -4   7  10       91.77       99.96      3.73 o 
  -3   7  10       25.62       30.91      2.54 o 
  -2   7  10       13.97       15.53      2.56 o 
  -1   7  10        3.01        0.99      2.64 o 
   0   7  10       54.73       56.66      3.23 o 
   1   7  10       35.25       37.13      3.46 o 
   2   7  10        0.61        1.77      4.54 o 
   3   7  10        1.66        2.01      3.67 o 
  -9   8  10       20.27       21.67      5.45 o 
  -8   8  10        1.93       -1.22      4.02 o 
  -7   8  10        9.07       14.37      4.93 o 
  -6   8  10      188.13      188.59      6.63 o 
  -5   8  10      122.11      129.07      5.91 o 
  -4   8  10        0.03       -2.73      4.10 o 
  -3   8  10       36.73       34.12      2.55 o 
  -2   8  10      115.37      115.23      5.51 o 
  -1   8  10       55.85       50.10      3.34 o 
   0   8  10       39.44       34.93      3.15 o 
   1   8  10       29.24       32.07      3.12 o 
   2   8  10        3.27        4.46      4.14 o 
  -8   9  10       37.98       44.07      5.43 o 
  -7   9  10       56.85       56.56      5.18 o 
  -6   9  10      229.77      237.21      7.29 o 
  -5   9  10       62.33       85.18      5.18 o 
  -4   9  10       14.70       17.23      4.15 o 
  -3   9  10        3.19       -3.09      4.27 o 
  -2   9  10      228.86      271.57      8.20 o 
  -1   9  10       45.83       50.53      3.80 o 
   0   9  10        0.06       -1.93      3.16 o 
   1   9  10        0.82       -2.12      3.03 o 
  -7  10  10       10.66        9.14      5.10 o 
  -6  10  10        4.91        8.19      4.84 o 
  -5  10  10        7.89        8.00      3.87 o 
  -4  10  10        0.39       -5.48      5.48 o 
  -3  10  10        1.78        4.82      4.50 o 
  -2  10  10        1.57        3.47      5.10 o 
  -1  10  10        7.71        6.48      4.02 o 
 -12   1  11       37.67       48.41      3.83 o 
 -11   1  11      212.07      224.16      7.23 o 
 -10   1  11       95.48      108.64      3.80 o 
  -9   1  11      245.09      228.91      4.88 o 
  -8   1  11      331.16      316.81      5.42 o 
  -7   1  11       11.71       18.07      2.72 o 
  -6   1  11      696.78      674.98     16.17 o 
  -5   1  11      120.55      109.57      3.88 o 
  -4   1  11       13.25       11.38      2.57 o 
  -3   1  11      103.70      109.04      6.12 o 
  -2   1  11        0.01        0.01      2.81 o 
  -1   1  11      112.16      107.61      4.17 o 
   0   1  11        4.91        4.88      3.01 o 
   1   1  11       94.51       89.53      3.96 o 
   2   1  11        0.00       -1.24      3.26 o 
   3   1  11      121.46      110.46      4.39 o 
   4   1  11       37.39       43.32      4.10 o 
 -12   2  11       61.97       79.34      4.60 o 
 -11   2  11        3.30        8.03      4.83 o 
 -10   2  11       47.00       63.11      5.10 o 
  -9   2  11      132.81      127.45      4.03 o 
  -8   2  11        4.93        3.60      2.62 o 
  -7   2  11        0.14       -0.22      2.30 o 
  -6   2  11        5.70        8.46      2.77 o 
  -5   2  11       12.86        8.88      2.62 o 
  -4   2  11      302.31      311.02      5.50 o 
  -3   2  11      215.23      205.97      4.76 o 
  -2   2  11       46.69       47.44      3.44 o 
  -1   2  11      343.34      341.61      5.89 o 
   0   2  11       63.46       55.70      4.92 o 
   1   2  11       38.31       43.72      5.93 o 
   2   2  11       68.29       71.02      3.77 o 
   3   2  11        0.02       -1.06      3.36 o 
 -12   3  11       23.23       22.07      5.10 o 
 -11   3  11      193.53      203.38      7.54 o 
 -10   3  11        6.46       11.01      4.03 o 
  -9   3  11       69.82       66.62      5.30 o 
  -8   3  11       76.96       71.53      3.50 o 
  -7   3  11       12.45        8.74      2.54 o 
  -6   3  11        6.49        4.89      2.50 o 
  -5   3  11       24.90       30.55      2.96 o 
  -4   3  11      149.34      145.16      4.10 o 
  -3   3  11       72.19       71.33      3.59 o 
  -2   3  11       28.84       28.12      3.39 o 
  -1   3  11       12.00       12.79      3.05 o 
   0   3  11       15.68       13.43      3.18 o 
   1   3  11       25.79       28.05      3.30 o 
   2   3  11        5.24        4.25      2.90 o 
   3   3  11       50.08       40.11      5.32 o 
 -11   4  11      103.40       98.73      6.40 o 
 -10   4  11       38.03       42.78      5.15 o 
  -9   4  11        0.72        3.01      4.13 o 
  -8   4  11       14.22       13.89      4.54 o 
  -7   4  11      227.89      217.45      4.55 o 
  -6   4  11      323.88      316.08      5.28 o 
  -5   4  11       18.78       19.71      2.97 o 
  -4   4  11      168.08      161.92      4.46 o 
  -3   4  11      255.91      263.98     11.67 o 
  -2   4  11      185.91      198.51      3.82 o 
  -1   4  11      190.75      194.21      6.86 o 
   0   4  11       20.94       24.31      3.27 o 
   1   4  11      195.85      205.06     12.59 o 
   2   4  11       74.25       69.58      5.07 o 
   3   4  11        1.93        0.43      4.81 o 
 -11   5  11        1.11       -3.20      4.63 o 
 -10   5  11       19.60       10.74      5.11 o 
  -9   5  11       72.05       77.12      6.15 o 
  -8   5  11        1.55        0.92      4.50 o 
  -7   5  11      165.03      174.04      6.63 o 
  -6   5  11       36.82       43.66      3.28 o 
  -5   5  11      133.14      120.13      3.90 o 
  -4   5  11        1.97        3.12      2.81 o 
  -3   5  11      194.80      199.31     10.41 o 
  -2   5  11      259.09      270.43      5.54 o 
  -1   5  11      162.56      174.47      3.81 o 
   0   5  11        1.47       -1.93      3.17 o 
   1   5  11       12.19       16.75      4.81 o 
   2   5  11       10.33        0.26      4.63 o 
 -10   6  11       22.47       16.67      5.11 o 
  -9   6  11      148.84      158.71      6.93 o 
  -8   6  11       42.80       43.00      5.45 o 
  -7   6  11        0.19        2.20      4.47 o 
  -6   6  11       16.41       18.16      4.55 o 
  -5   6  11        3.95        4.57      2.76 o 
  -4   6  11      162.07      151.28      4.57 o 
  -3   6  11        0.01        0.38      2.27 o 
  -2   6  11       81.38       72.99      2.96 o 
  -1   6  11       12.19       10.58      2.24 o 
   0   6  11       29.25       26.57      3.04 o 
   1   6  11       38.54       37.71      4.48 o 
   2   6  11        0.98        0.49      4.16 o 
  -9   7  11       10.99        7.63      4.41 o 
  -8   7  11        3.36        4.70      4.79 o 
  -7   7  11       86.86       79.94      5.58 o 
  -6   7  11       94.85       82.10      5.81 o 
  -5   7  11      309.14      321.56      8.21 o 
  -4   7  11       36.06       40.83      3.52 o 
  -3   7  11       37.93       35.95      2.61 o 
  -2   7  11       61.31       66.28      2.89 o 
  -1   7  11        2.06        3.25      2.83 o 
   0   7  11       59.27       64.39      3.59 o 
   1   7  11        0.29        0.61      3.99 o 
  -8   8  11        0.02       -3.97      5.10 o 
  -7   8  11       12.76        8.43      5.00 o 
  -6   8  11       15.36       12.74      4.30 o 
  -5   8  11        5.49       13.37      4.63 o 
  -4   8  11       20.19       24.48      4.66 o 
  -3   8  11        1.07        0.76      2.57 o 
  -2   8  11       21.38       26.61      4.51 o 
  -1   8  11       25.45       26.52      3.20 o 
   0   8  11       85.99       92.11      4.10 o 
  -7   9  11        0.24       -4.23      4.72 o 
  -6   9  11       27.72       31.05      5.12 o 
  -5   9  11       44.10       55.80      5.55 o 
  -4   9  11        3.84        4.63      3.16 o 
  -3   9  11       27.96       32.58      5.50 o 
  -2   9  11        3.02        2.61      4.35 o 
 -11   0  12       59.68       64.52      5.71 o 
 -10   0  12        4.14        4.75      4.52 o 
  -9   0  12        0.12       -4.22      4.22 o 
  -8   0  12       61.51       68.36      5.21 o 
  -7   0  12      374.76      400.14      8.92 o 
  -6   0  12        3.38        4.31      3.62 o 
  -5   0  12        0.55        5.07      4.18 o 
  -4   0  12        8.26        4.15      4.16 o 
  -3   0  12       27.84       23.46      4.82 o 
  -2   0  12      100.81      102.86      5.64 o 
  -1   0  12       24.90       24.83      4.27 o 
   0   0  12      266.27      286.58      8.50 o 
   1   0  12      133.67      145.82      6.55 o 
   2   0  12       41.00       47.11      5.44 o 
 -11   1  12       36.10       42.78      3.69 o 
 -10   1  12        0.27        3.13      3.18 o 
  -9   1  12        8.57        7.63      5.43 o 
  -8   1  12       10.83        1.23      2.73 o 
  -7   1  12        0.01       -1.89      2.64 o 
  -6   1  12        5.76        3.01      2.99 o 
  -5   1  12       29.85       31.88      3.06 o 
  -4   1  12      133.77      120.87      4.26 o 
  -3   1  12       21.98       19.82      3.17 o 
  -2   1  12       19.61       18.32      3.16 o 
  -1   1  12        0.21        1.26      2.89 o 
   0   1  12        0.58        0.33      3.40 o 
   1   1  12        3.22        2.19      3.13 o 
   2   1  12        2.30        5.13      3.40 o 
 -11   2  12        9.72       11.35      4.79 o 
 -10   2  12        5.05        2.93      3.22 o 
  -9   2  12      209.94      215.61     15.30 o 
  -8   2  12       62.63       62.88      3.61 o 
  -7   2  12       66.05       71.49      3.40 o 
  -6   2  12        8.04        3.36      2.81 o 
  -5   2  12      309.62      328.74      5.89 o 
  -4   2  12       23.43       29.85      3.41 o 
  -3   2  12       26.93       33.25      3.41 o 
  -2   2  12       56.73       53.87      3.68 o 
  -1   2  12        1.80        0.76      3.13 o 
   0   2  12      139.56      155.68      4.93 o 
   1   2  12        3.15        4.49      3.05 o 
   2   2  12       32.38       36.25      3.77 o 
 -11   3  12       27.77       33.39      5.08 o 
 -10   3  12       34.94       27.32      5.24 o 
  -9   3  12       84.47       96.27      5.86 o 
  -8   3  12        7.76        4.32      2.85 o 
  -7   3  12      128.00      126.30      4.13 o 
  -6   3  12        5.89        3.47      4.01 o 
  -5   3  12        0.12        2.54      3.28 o 
  -4   3  12       50.62       53.87      3.44 o 
  -3   3  12       39.49       40.65      4.46 o 
  -2   3  12      147.30      147.29      4.63 o 
  -1   3  12       53.68       49.37      3.67 o 
   0   3  12        2.51       -1.10      2.89 o 
   1   3  12        4.41        3.06      2.87 o 
 -10   4  12       86.98       90.43      5.51 o 
  -9   4  12      104.21      105.52      6.28 o 
  -8   4  12       47.57       60.69      5.78 o 
  -7   4  12       89.10       82.64      3.92 o 
  -6   4  12      117.61      112.60      4.14 o 
  -5   4  12       13.08       12.00      5.14 o 
  -4   4  12      126.31      126.02      8.74 o 
  -3   4  12       11.11        8.88      3.10 o 
  -2   4  12       10.66        8.44      3.38 o 
  -1   4  12       22.40       23.66      3.53 o 
   0   4  12        7.50        6.69      2.90 o 
   1   4  12        1.01       -1.21      2.91 o 
 -10   5  12       42.71       46.55      5.89 o 
  -9   5  12       65.88       56.95      5.90 o 
  -8   5  12       34.75       29.34      5.44 o 
  -7   5  12       73.92       77.39      5.97 o 
  -6   5  12       20.72       25.59      3.24 o 
  -5   5  12        7.99        5.42      3.05 o 
  -4   5  12       60.70       56.51      7.91 o 
  -3   5  12        0.29        0.32      2.55 o 
  -2   5  12       72.19       69.75      3.84 o 
  -1   5  12       57.70       50.61      3.56 o 
   0   5  12        1.60        0.50      3.47 o 
  -9   6  12        0.76       -0.82      4.51 o 
  -8   6  12       84.44       88.38      6.29 o 
  -7   6  12        0.11        1.39      4.40 o 
  -6   6  12      222.72      236.06      7.88 o 
  -5   6  12       93.92      101.61      5.26 o 
  -4   6  12       33.88       28.49      3.27 o 
  -3   6  12       47.63       54.39      3.01 o 
  -2   6  12        1.54        1.37      2.40 o 
  -1   6  12        1.34        0.48      2.98 o 
   0   6  12       32.71       33.43      5.28 o 
  -8   7  12       34.79       42.42      5.75 o 
  -7   7  12       18.77       13.99      4.39 o 
  -6   7  12       32.94       41.15      5.56 o 
  -5   7  12       36.95       39.59      5.69 o 
  -4   7  12        0.15        0.56      2.52 o 
  -3   7  12        2.40        3.30      2.45 o 
  -2   7  12        4.78        6.09      2.50 o 
  -5   8  12       67.57       81.50      6.09 o 
  -4   8  12       18.70       23.08      3.98 o 
 -10   1  13      307.46      321.69      6.18 o 
  -9   1  13       79.64       85.17      6.43 o 
  -8   1  13      409.55      417.38      6.79 o 
  -7   1  13        4.54        5.57      3.19 o 
  -6   1  13      397.77      385.07      6.54 o 
  -5   1  13       27.85       24.69      3.69 o 
  -4   1  13      212.64      204.86      5.64 o 
  -3   1  13      112.01      105.88      4.59 o 
  -2   1  13        4.97        0.77      3.19 o 
  -1   1  13        1.46        1.12      3.52 o 
   0   1  13       46.71       48.78      3.91 o 
 -10   2  13       23.66       28.44      4.13 o 
  -9   2  13        0.65       -0.99      5.44 o 
  -8   2  13        0.40        1.74      3.30 o 
  -7   2  13       44.23       43.32      3.45 o 
  -6   2  13       46.84       50.90      3.68 o 
  -5   2  13       12.88        9.03      3.27 o 
  -4   2  13       50.43       47.58      3.88 o 
  -3   2  13       11.66       13.11      3.37 o 
  -2   2  13       32.53       34.07      3.85 o 
  -1   2  13       66.12       63.80      4.04 o 
   0   2  13        0.37        1.98      3.71 o 
  -9   3  13       20.88       18.91      3.11 o 
  -8   3  13      225.80      244.09     20.51 o 
  -7   3  13        1.41        0.46      3.06 o 
  -6   3  13      257.91      277.09      5.86 o 
  -5   3  13      106.39      110.31      4.50 o 
  -4   3  13       78.40       74.50      4.05 o 
  -3   3  13        8.86        9.04      3.39 o 
  -2   3  13       49.63       54.17      9.02 o 
  -1   3  13       55.12       67.92      3.88 o 
  -8   4  13       43.77       38.78      3.78 o 
  -7   4  13        9.10        6.16      3.42 o 
  -6   4  13       16.90       22.02      3.31 o 
  -5   4  13       10.63        5.87      3.62 o 
  -4   4  13      154.98      167.89      5.07 o 
  -3   4  13      112.27      121.65      4.41 o 
  -2   4  13      116.30      104.69      4.40 o 
  -1   4  13       82.93       90.71      6.52 o 
  -8   5  13       44.90       43.48      5.18 o 
  -7   5  13       16.31       13.63      5.37 o 
  -6   5  13       37.56       46.08      3.63 o 
  -5   5  13       17.24       13.98      3.33 o 
  -4   5  13       74.40       82.51      4.99 o 
  -3   5  13       28.69       25.89      3.90 o 
  -2   5  13       59.70       61.26      4.22 o 
  -6   6  13       79.33       81.93      6.36 o 
  -5   6  13       38.64       51.76      6.99 o 
  -4   6  13        2.87        2.76      2.84 o 
  -8   0  14       43.16       40.39      4.77 o 
  -7   0  14        2.46        0.56      3.87 o 
  -6   0  14        8.52       -1.45      3.91 o 
  -5   0  14        4.74        8.09      4.87 o 
  -4   0  14       59.57       53.86      5.28 o 
  -7   1  14       39.73       53.38      4.90 o 
  -6   1  14        9.88        6.47      3.12 o 
  -5   1  14        0.16       -0.82      2.94 o 
  -4   1  14        1.26       -0.92      3.58 o 
  -7   2  14       41.92       40.96      4.79 o 
  -6   2  14       54.54       57.01      3.63 o 
  -5   2  14        6.84        5.72      3.27 o 
  -4   2  14       22.90       26.57      3.87 o 
                                                 
